# Supplementary material for: Genome sequencing of Elaeocarpus spp. stem blight pathogen Pseudocryphonectria elaeocarpicola reveals potential adaptations to colonize woody bark
Source: BMC Genomics. 2024 Jul 24;25:714. doi: 10.1186/s12864-024-10615-5 (PMC11267912; doi:10.1186/s12864-024-10615-5)
Supplement: Supplementary file 2 — Additional file 2: Table S1. Number of carbohydrate-active enzyme modules of P. elaeocarpicola and 12 other fungi according to the CAZy database. [file 12864_2024_10615_MOESM2_ESM.xlsx]

## Sheet: Sheet1
Table S1 Number of carbohydrate-active enzyme modules of P. elaeocarpicola and 12 other fungi according to the CAZy database
Species	Glycosyl Hydrolases (GHs)
	1	2	3	5	6	7	8	9	10	11	12	13	15	16	17	18	20	23	24	25	26	27	28	29	30	31	32	33	35	36	37	38	39	42	43	45	47	49	51	53	54	55	62	63	64	65	67	71	72
Pseudocryphonectria elaeocarpicola	5	6	21	44	2	5	0	1	5	4	6	29	6	41	8	16	2	1	0	0	1	9	26	5	6	7	4	1	5	1	2	1	1	1	43	2	11	1	4	3	1	3	0	1	3	2	1	7	9
Valsa mali	2	6	18	12	1	4	1	1	3	2	5	11	2	18	6	18	2	0	0	0	1	1	15	3	3	5	1	0	6	0	2	1	0	1	17	1	7	1	2	2	1	3	0	3	4	1	0	4	7
Neurospora crassa	2	6	11	6	3	5	0	0	4	2	2	11	2	15	6	13	2	0	0	0	1	0	2	2	0	6	2	0	2	1	2	1	0	0	7	1	9	0	1	1	1	6	0	2	2	0	1	7	5
Magnaporthe oryzae	2	8	16	13	3	5	0	0	6	5	4	8	2	18	7	17	3	0	0	0	0	4	3	4	1	6	5	1	0	2	2	2	1	0	18	1	9	0	3	1	1	7	4	2	2	0	1	1	5
Cryphonectria parasitica	3	6	16	15	2	5	0	0	4	4	5	12	2	17	6	10	2	0	1	0	1	4	21	3	3	5	1	1	5	1	1	1	1	1	19	2	9	1	2	2	1	3	0	1	4	1	1	3	8
Trichoderma reesei	2	7	13	7	1	2	0	0	1	2	2	5	2	16	5	18	3	0	1	1	0	8	4	0	5	4	0	0	1	2	2	1	1	0	2	1	8	0	0	0	2	5	1	1	3	2	1	4	5
Fusarium graminearum	3	10	21	14	1	2	0	0	5	3	4	8	3	24	6	19	3	0	0	0	0	2	6	1	0	8	5	1	3	3	2	1	2	0	18	1	10	0	2	1	1	3	2	1	2	0	1	0	3
Eutypa lata	3	9	24	20	2	3	0	0	5	2	3	5	2	23	6	26	3	1	0	2	1	4	7	3	3	9	2	1	3	1	2	1	0	1	34	1	12	1	2	1	0	5	1	2	5	0	1	5	7
Drepanopeziza brunnea	3	2	12	13	1	3	0	0	4	2	2	5	3	13	5	8	3	0	0	0	1	3	6	0	2	5	1	0	3	1	1	1	1	0	11	1	6	0	2	1	1	3	0	1	3	1	1	1	7
Sclerotinia sclerotiorum	3	2	14	14	1	3	0	0	2	3	5	10	4	19	6	14	1	0	0	1	1	3	17	0	0	6	1	0	4	2	1	1	0	0	5	2	8	0	2	2	1	4	0	1	2	3	0	10	6
Botrytis cinerea	2	2	16	16	1	2	0	0	2	3	5	11	5	22	6	11	1	0	0	1	2	4	20	0	0	4	1	0	4	2	1	1	1	0	5	2	8	0	3	2	1	4	1	1	2	2	0	11	6
Pyrenophora teres f. teres	3	7	13	14	3	3	0	0	4	4	2	8	2	15	8	11	3	0	0	0	0	4	5	4	3	8	3	0	4	2	2	1	0	0	16	3	13	0	2	1	1	4	2	2	1	1	1	0	7
Neofusicoccum parvum	5	5	24	18	1	2	0	0	5	1	4	9	2	22	8	12	3	1	0	0	0	5	11	3	1	11	4	1	5	1	2	1	3	0	21	2	9	0	3	3	0	5	1	1	1	0	0	12	5
Species	GlycosylTransferases (GTs)
	1	2	3	4	5	8	13	15	17	20	21	22	24	25	27	28	30	31	32	33	34	35	39	41	48	49	50	51	55	57	58	59	61	62	64	65	66	68	69	71	76	87	90	95	Total
Pseudocryphonectria elaeocarpicola	15	16	1	9	3	8	1	4	1	4	2	9	1	2	1	0	1	15	5	1	3	1	3	1	1	1	1	1	1	2	3	1	1	4	0	0	1	0	3	3	3	1	4	1	139
Valsa mali	7	16	1	5	4	5	0	4	1	3	1	4	1	2	0	1	1	2	8	1	2	1	3	1	1	0	1	0	1	2	1	1	0	3	0	1	1	2	4	4	1	0	5	0	102
Neurospora crassa	11	13	4	6	2	4	0	5	1	3	1	4	1	2	0	0	0	4	4	1	2	1	4	1	1	0	1	0	1	2	1	1	0	3	0	0	1	0	2	1	1	0	4	0	93
Magnaporthe oryzae	13	12	1	4	1	2	0	4	1	3	1	4	1	7	0	0	0	3	8	1	2	1	3	1	1	0	1	0	0	2	1	1	3	3	0	0	1	0	4	4	1	0	6	0	101
Cryphonectria parasitica	9	12	1	5	3	4	0	3	2	3	1	4	1	2	0	0	0	7	4	1	2	1	3	1	1	0	1	0	1	2	1	1	1	4	0	0	1	0	3	4	1	0	7	0	97
Trichoderma reesei	8	13	1	5	0	3	0	4	1	3	1	4	1	1	0	0	0	6	8	1	2	1	3	1	1	0	1	0	0	2	1	1	0	3	2	0	1	0	4	1	1	0	6	0	91
Fusarium graminearum	16	19	1	5	0	6	0	5	2	3	1	4	1	0	0	0	0	5	5	1	2	1	3	1	1	0	1	0	0	2	1	1	0	3	2	0	1	0	1	4	1	0	6	0	105
Eutypa lata	13	11	1	5	0	3	0	5	1	3	1	3	1	3	0	0	0	9	6	1	1	1	3	1	1	0	1	0	1	2	1	1	1	5	0	0	1	0	3	0	0	0	6	0	95
Drepanopeziza brunnea	8	16	1	9	0	8	0	4	1	3	1	4	1	1	0	0	0	6	6	1	2	1	3	1	1	1	0	0	0	2	1	1	0	3	0	0	1	0	2	2	1	0	4	0	96
Sclerotinia sclerotiorum	10	16	1	4	1	6	0	4	2	3	1	5	1	3	0	0	0	5	4	1	2	1	3	1	1	0	2	0	0	2	1	1	0	3	0	0	1	0	2	2	1	0	3	0	93
Botrytis cinerea	13	13	1	5	1	7	0	3	2	3	1	4	1	2	0	0	0	4	6	0	1	1	3	1	2	0	1	0	0	2	1	0	0	3	0	0	1	0	3	5	2	0	3	0	95
Pyrenophora teres f. teres	6	16	1	6	0	8	0	3	0	3	1	4	1	2	0	0	0	5	7	1	6	1	3	1	1	0	1	0	1	2	1	1	0	4	0	0	1	0	4	1	0	0	3	0	95
Neofusicoccum parvum	12	19	1	4	1	4	0	3	0	3	1	4	1	6	0	0	0	5	3	1	3	1	3	1	2	0	1	0	0	2	1	1	0	3	0	0	1	0	2	0	0	0	2	0	91
Species	Carbohydrate-Binding Modules (CBMs)
	1	4	5	6	12	13	18	19	20	21	24	32	35	37	38	42	43	45	48	50	52	63	66	67	87	91	92	Total
Pseudocryphonectria elaeocarpicola	28	0	2	1	2	5	3	0	7	1	4	0	3	0	0	1	4	1	5	9	0	1	1	0	1	0	0	79
Valsa mali	9	1	0	0	0	2	5	1	3	1	3	1	2	1	0	1	1	0	2	5	0	1	2	2	0	0	0	43
Neurospora crassa	21	0	0	0	0	1	8	0	3	2	9	1	0	0	1	0	1	0	4	16	1	0	0	0	1	1	0	70
Magnaporthe oryzae	25	0	0	2	0	1	55	0	1	1	0	0	3	0	0	2	2	0	3	16	1	1	1	0	0	3	0	117
Cryphonectria parasitica	12	0	0	0	0	1	4	0	2	1	4	0	2	0	0	1	2	0	2	4	0	1	0	0	1	3	0	40
Trichoderma reesei	15	0	0	0	0	2	8	0	1	1	4	2	0	0	0	2	2	0	3	12	0	0	3	0	0	1	1	57
Fusarium graminearum	12	0	0	1	0	2	26	0	2	2	1	3	3	0	0	1	1	0	2	20	0	3	0	0	0	5	0	84
Eutypa lata	5	0	0	0	0	1	12	0	1	1	1	1	5	0	0	0	2	0	3	22	0	0	1	0	0	6	0	61
Drepanopeziza brunnea	11	0	0	0	0	0	10	0	2	1	0	1	4	0	0	1	1	0	3	11	0	1	0	0	3	3	0	52
Sclerotinia sclerotiorum	19	0	0	0	0	1	19	0	3	1	15	1	1	0	0	1	1	0	3	10	0	1	0	0	1	1	0	78
Botrytis cinerea	18	0	0	0	0	1	18	0	3	1	19	2	3	0	0	1	1	0	3	3	0	1	0	1	1	1	0	77
Pyrenophora teres f. teres	12	0	0	1	0	1	24	0	2	1	0	1	4	0	0	1	2	0	3	13	0	1	0	0	1	4	0	71
Neofusicoccum parvum	7	0	0	0	0	0	12	0	1	1	0	2	3	0	0	0	2	0	3	15	2	4	0	1	0	2	0	55
Species	Carbohydrate Esterases (CEs)
	1	2	3	4	5	7	8	9	10	12	14	15	16	18	Total
Pseudocryphonectria elaeocarpicola	2	0	1	2	14	0	8	3	0	4	0	3	7	1	45
Valsa mali	21	0	6	5	7	1	6	1	51	4	1	0	7	0	110
Neurospora crassa	4	0	2	4	3	0	2	1	0	1	0	1	2	1	21
Magnaporthe oryzae	3	1	1	9	18	0	1	1	0	3	0	1	2	0	40
Cryphonectria parasitica	2	0	1	2	15	0	7	1	0	3	0	2	6	1	40
Trichoderma reesei	0	0	0	3	4	0	0	1	0	0	0	1	2	0	11
Fusarium graminearum	3	1	0	7	13	0	3	1	0	1	0	0	2	0	31
Eutypa lata	5	0	3	7	4	0	6	1	0	3	0	3	2	0	34
Drepanopeziza brunnea	2	0	1	2	11	0	4	1	0	3	0	0	2	3	29
Sclerotinia sclerotiorum	1	0	1	3	8	0	5	2	0	3	0	1	4	1	29
Botrytis cinerea	1	0	0	4	11	0	5	2	0	3	0	0	5	1	32
Pyrenophora teres f. teres	2	1	3	8	11	0	2	2	0	3	0	1	2	1	36
Neofusicoccum parvum	1	0	0	6	11	0	9	2	0	5	0	1	3	0	38
Species	Auxiliary Activities (AAs)
	1	2	3	4	5	6	7	8	9	11	12	13	14	16	Total
Pseudocryphonectria elaeocarpicola	36	5	49	4	0	1	2	2	12	3	2	0	0	1	117
Valsa mali	3	5	29	6	0	3	32	4	12	0	0	0	0	0	94
Neurospora crassa	10	3	7	0	2	1	2	5	14	4	3	1	0	0	52
Magnaporthe oryzae	14	5	22	0	4	1	3	7	23	7	4	3	0	0	93
Cryphonectria parasitica	16	4	23	3	0	1	1	2	12	3	2	0	0	1	68
Trichoderma reesei	8	1	12	0	1	1	0	0	3	3	1	0	1	0	31
Fusarium graminearum	14	3	20	1	5	1	2	4	13	4	2	1	1	1	72
Eutypa lata	12	5	53	3	2	1	1	7	38	6	3	1	1	4	137
Drepanopeziza brunnea	8	2	20	1	3	1	3	3	11	4	0	0	0	2	58
Sclerotinia sclerotiorum	8	2	24	1	5	1	1	2	9	2	1	1	0	1	58
Botrytis cinerea	10	2	38	1	6	1	2	3	9	2	0	1	0	1	76
Pyrenophora teres f. teres	9	4	23	1	5	1	3	4	26	4	2	1	0	2	85
Neofusicoccum parvum	22	6	42	3	3	1	2	2	14	6	0	0	1	1	103
Species	Polysaccharide Lyases (PLs)
	1	3	4	5	7	8	9	10	14	20	26	35	38	42	Total
Pseudocryphonectria elaeocarpicola	9	2	4	0	2	0	0	0	0	0	0	0	0	1	18
Valsa mali	7	2	4	0	0	0	0	1	0	0	0	0	0	0	14
Neurospora crassa	1	1	1	0	0	0	0	0	0	1	0	0	0	1	5
Magnaporthe oryzae	2	1	1	0	0	0	0	0	0	1	1	0	0	1	7
Cryphonectria parasitica	5	1	2	0	1	0	0	0	0	0	0	0	0	1	10
Trichoderma reesei	0	0	0	0	2	1	0	0	0	2	0	0	1	0	6
Fusarium graminearum	9	7	3	0	0	0	1	0	0	1	1	0	0	2	24
Eutypa lata	10	5	5	0	0	0	1	0	0	3	1	0	0	0	25
Drepanopeziza brunnea	9	6	2	0	0	0	2	0	0	1	1	0	0	0	21
Sclerotinia sclerotiorum	4	0	0	0	1	0	0	0	0	0	0	0	0	0	5
Botrytis cinerea	6	2	0	0	1	0	0	0	0	0	0	0	0	1	10
Pyrenophora teres f. teres	3	3	4	0	0	0	0	0	0	0	0	0	0	1	11
Neofusicoccum parvum	8	12	5	1	0	0	1	0	0	0	0	0	0	1	28
[truncated: 38 more columns]
