# Supplementary material for: Genome sequencing of Elaeocarpus spp. stem blight pathogen Pseudocryphonectria elaeocarpicola reveals potential adaptations to colonize woody bark
Source: BMC Genomics. 2024 Jul 24;25:714. doi: 10.1186/s12864-024-10615-5 (PMC11267912; doi:10.1186/s12864-024-10615-5)
Supplement: Supplementary file 3 — Additional file 3: Table S2. Effector proteins annotated in the NR database. [file 12864_2024_10615_MOESM3_ESM.xlsx]

## Sheet: Sheet1
Table S2 Effector proteins annotated in the NR database
Gene ID	Identity	Subject ID	Subject description
GME1990_g	73.4	SPQ27119.1	39b5d617-77bb-4e10-8740-664fb990c219 [Thermothielavioides terrestris]
GME9151_g	70	KUI69300.1	4-O-methyl-glucuronoyl methylesterase [Valsa mali]
GME5618_g	88.2	XP_040781871.1	alpha/beta-hydrolase [Cryphonectria parasitica EP155]
GME5943_g	92.7	XP_040773597.1	alpha/beta-hydrolase [Cryphonectria parasitica EP155]
GME4_g	84.4	XP_040774965.1	aromatic compound dioxygenase [Cryphonectria parasitica EP155]
GME6786_g	92.5	XP_040780130.1	Calycin-like protein [Cryphonectria parasitica EP155]
GME8978_g	91.8	XP_040773025.1	carbohydrate esterase family 5 /Carbohydrate-binding module family 1 [Cryphonectria parasitica EP155]
GME831_g	83.3	XP_040776027.1	concanavalin A-like lectin/glucanase [Cryphonectria parasitica EP155]
GME8939_g	71.2	XP_040773037.1	Cryparin [Cryphonectria parasitica EP155]
GME9966_g	69.9	PSS05187.1	cutinase-domain-containing protein [Coniella lustricola]
GME3262_g	95	XP_040774701.1	DnaJ-domain-containing protein [Cryphonectria parasitica EP155]
GME4462_g	93.4	XP_040771612.1	DnaJ-domain-containing protein [Cryphonectria parasitica EP155]
GME6798_g	84.3	XP_040780142.1	Endopolyphosphatase, partial [Cryphonectria parasitica EP155]
GME2974_g	87.9	XP_040773735.1	expansin-related [Cryphonectria parasitica EP155]
GME7265_g	90.1	XP_040776575.1	expansin-related [Cryphonectria parasitica EP155]
GME8376_g	90.1	XP_040782235.1	expansin-related, partial [Cryphonectria parasitica EP155]
GME2676_g	93.3	XP_040775238.1	family 1 carbohydrate esterase [Cryphonectria parasitica EP155]
GME5964_g	94.1	XP_040773575.1	family 1 polysaccharide lyase [Cryphonectria parasitica EP155]
GME9594_g	89.5	XP_040777827.1	family 1 polysaccharide lyase [Cryphonectria parasitica EP155]
GME9215_g	93.6	XP_040772360.1	family 11 glycoside hydrolase [Cryphonectria parasitica EP155]
GME1050_g	94.2	XP_040781542.1	family 11 glycoside hydrolase, partial [Cryphonectria parasitica EP155]
GME2372_g	92.9	XP_040774305.1	family 11 glycoside hydrolase, partial [Cryphonectria parasitica EP155]
GME3169_g	86.6	XP_040774790.1	family 12 carbohydrate esterase [Cryphonectria parasitica EP155]
GME9557_g	89.6	XP_040777793.1	family 16 carbohydrate esterase [Cryphonectria parasitica EP155]
GME2683_g	95	XP_040775233.1	family 28 glycoside hydrolase [Cryphonectria parasitica EP155]
GME3138_g	91.2	XP_040774819.1	family 28 glycoside hydrolase [Cryphonectria parasitica EP155]
GME4255_g	92.5	XP_040773853.1	family 28 glycoside hydrolase [Cryphonectria parasitica EP155]
GME5612_g	96.3	XP_040781866.1	family 28 glycoside hydrolase [Cryphonectria parasitica EP155]
GME5841_g	95.3	XP_040773694.1	family 28 glycoside hydrolase [Cryphonectria parasitica EP155]
GME7209_g	95	XP_040776515.1	family 28 glycoside hydrolase [Cryphonectria parasitica EP155]
GME7694_g	95.2	XP_040777277.1	family 28 glycoside hydrolase [Cryphonectria parasitica EP155]
GME8794_g	90.5	XP_040772770.1	family 28 glycoside hydrolase [Cryphonectria parasitica EP155]
GME9184_g	89.8	XP_040772395.1	family 28 glycoside hydrolase [Cryphonectria parasitica EP155]
GME9444_g	84.5	XP_040777675.1	family 28 glycoside hydrolase [Cryphonectria parasitica EP155]
GME9710_g	91	XP_040777933.1	family 28 glycoside hydrolase [Cryphonectria parasitica EP155]
GME2736_g	92.7	XP_040775184.1	family 43 glycoside hydrolase [Cryphonectria parasitica EP155]
GME2758_g	93.7	XP_040775161.1	family 43 glycoside hydrolase [Cryphonectria parasitica EP155]
GME7559_g	88.5	XP_040777403.1	family 43 glycoside hydrolase [Cryphonectria parasitica EP155]
GME9816_g	87.4	XP_040778043.1	family 43 glycoside hydrolase [Cryphonectria parasitica EP155]
GME5537_g	86.4	XP_040782397.1	family 45 glycoside hydrolase [Cryphonectria parasitica EP155]
GME4353_g	90	XP_040771507.1	family 5 carbohydrate esterase [Cryphonectria parasitica EP155]
GME9214_g	92.6	XP_040773029.1	family 5 carbohydrate esterase [Cryphonectria parasitica EP155]
GME2638_g	85.7	XP_040775280.1	family 5 carbohydrate esterase, partial [Cryphonectria parasitica EP155]
GME3143_g	94.5	XP_040774814.1	family 61 glycoside hydrolase [Cryphonectria parasitica EP155]
GME453_g	93.8	XP_040779568.1	family 61 glycoside hydrolase [Cryphonectria parasitica EP155]
GME9792_g	90.6	XP_040778017.1	family 61 glycoside hydrolase, partial [Cryphonectria parasitica EP155]
GME10086_g	94.3	XP_040778312.1	family 7 glycoside hydrolase [Cryphonectria parasitica EP155]
GME3155_g	94.5	XP_040774804.1	family 7 glycoside hydrolase [Cryphonectria parasitica EP155]
GME5844_g	90.7	XP_040773693.1	family 7 glycoside hydrolase [Cryphonectria parasitica EP155]
GME8750_g	95.6	XP_040772814.1	family 7 glycoside hydrolase [Cryphonectria parasitica EP155]
GME4321_g	95.6	XP_040771477.1	family 72 glycoside hydrolase [Cryphonectria parasitica EP155]
GME2409_g	89.3	XP_040774272.1	family 8 carbohydrate esterase [Cryphonectria parasitica EP155]
GME336_g	95.2	XP_040779444.1	family 8 carbohydrate esterase [Cryphonectria parasitica EP155]
GME4303_g	96.3	XP_040771458.1	family 8 carbohydrate esterase [Cryphonectria parasitica EP155]
GME702_g	67.8	KAF2096002.1	glycoside hydrolase [Rhizodiscina lignyota]
GME5904_g	91.5	XP_040773635.1	glycoside hydrolase family 18 /Carbohydrate-binding module family 1 [Cryphonectria parasitica EP155]
GME8611_g	94.1	XP_040772942.1	glycoside hydrolase family 5 /Carbohydrate-binding module family 1 [Cryphonectria parasitica EP155]
GME7823_g	88.2	XP_040777158.1	glycoside hydrolase family 54 /Carbohydrate-binding module family 42 [Cryphonectria parasitica EP155]
GME6909_g	85.5	PSR82214.1	glycosyl hydrolases family 28-domain-containing protein [Coniella lustricola]
GME10643_g	74.7	POS78377.1	glycosylhydrolase family 61-1 [Diaporthe helianthi]
GME8795_g	66.2	POS78277.1	glycosylhydrolase family 61-6 [Diaporthe helianthi]
GME2914_g	87	XP_040773791.1	heme peroxidase [Cryphonectria parasitica EP155]
GME7443_g	54.1	KFH40954.1	hypothetical protein ACRE_083510 [Acremonium chrysogenum ATCC 11550]
GME5023_g	42.4	PSR87418.1	hypothetical protein BD289DRAFT_235137 [Coniella lustricola]
GME4956_g	67.5	PSR81840.1	hypothetical protein BD289DRAFT_30974 [Coniella lustricola]
GME9847_g	70.9	PSR77107.1	hypothetical protein BD289DRAFT_347284, partial [Coniella lustricola]
GME5683_g	68.4	PSS00791.1	hypothetical protein BD289DRAFT_423322 [Coniella lustricola]
GME10722_g	52.8	PSS00721.1	hypothetical protein BD289DRAFT_423744 [Coniella lustricola]
GME10536_g	59.9	PSR77294.1	hypothetical protein BD289DRAFT_445543 [Coniella lustricola]
GME7256_g	74.4	PSR99292.1	hypothetical protein BD289DRAFT_450516 [Coniella lustricola]
GME7733_g	53.8	PSR87067.1	hypothetical protein BD289DRAFT_452994 [Coniella lustricola]
GME7796_g	40.2	PSR87067.1	hypothetical protein BD289DRAFT_452994 [Coniella lustricola]
GME8311_g	78.2	PSR77510.1	hypothetical protein BD289DRAFT_456641 [Coniella lustricola]
GME9781_g	71.4	PSR82822.1	hypothetical protein BD289DRAFT_461538 [Coniella lustricola]
GME4745_g	88.8	PSR90320.1	hypothetical protein BD289DRAFT_466721 [Coniella lustricola]
GME4460_g	83.3	PSR98943.1	hypothetical protein BD289DRAFT_503347 [Coniella lustricola]
GME3151_g	42.1	PSR97797.1	hypothetical protein BD289DRAFT_503466 [Coniella lustricola]
GME664_g	62.8	PSR80868.1	hypothetical protein BD289DRAFT_52595 [Coniella lustricola]
GME4101_g	55.6	XP_040657275.1	hypothetical protein DCS_04936 [Drechmeria coniospora]
GME8637_g	51.9	POS74798.1	hypothetical protein DHEL01_v206812 [Diaporthe helianthi]
GME9399_g	56.5	TGJ78945.1	hypothetical protein E0Z10_g9823 [Xylaria hypoxylon]
GME816_g	40.1	THH17493.1	hypothetical protein EW146_g3324 [Bondarzewia mesenterica]
GME8805_g	42.7	KAF4312442.1	hypothetical protein GTA08_BOTSDO11536 [Botryosphaeria dothidea]
GME10438_g	83.5	KAG6366371.1	hypothetical protein INS49_000548 [Diaporthe citri]
GME7318_g	62.6	KAG6361126.1	hypothetical protein INS49_009350 [Diaporthe citri]
GME2856_g	61.8	KAG6358806.1	hypothetical protein INS49_012325 [Diaporthe citri]
GME2311_g	58.3	KAF2193135.1	hypothetical protein K469DRAFT_552030 [Zopfia rhizophila CBS 207.26]
GME5050_g	63.1	XP_003843608.1	hypothetical protein LEMA_P077180.1 [Leptosphaeria maculans JN3]
GME1331_g	47.6	XP_018063567.1	hypothetical protein LY89DRAFT_788118 [Mollisia scopiformis]
GME2994_g	65.1	XP_007830869.1	hypothetical protein PFICI_04097 [Pestalotiopsis fici W106-1]
GME8556_g	83.8	KUI67620.1	hypothetical protein VM1G_02836 [Valsa mali]
GME486_g	62.7	ROW07141.1	hypothetical protein VPNG_07314 [Cytospora leucostoma]
GME4212_g	88	XP_040773907.1	killer toxin [Cryphonectria parasitica EP155]
GME2872_g	58.9	KXH36573.1	peptidoglycan binding domain-containing protein [Colletotrichum nymphaeae SA-01]
GME8809_g	81.8	XP_040772756.1	PR-1-like protein, partial [Cryphonectria parasitica EP155]
GME3454_g	93.4	XP_040773252.1	protein CSN12 [Cryphonectria parasitica EP155]
GME2321_g	83.9	XP_040774355.1	putative cell wall protein [Cryphonectria parasitica EP155]
GME9504_g	96.6	XP_040777741.1	ribonuclease T2 [Cryphonectria parasitica EP155]
GME9647_g	91.7	XP_040777881.1	ribonuclease-domain-containing protein [Cryphonectria parasitica EP155]
GME4111_g	95.5	XP_040774096.1	stress responsive A/B barrel domain protein [Cryphonectria parasitica EP155]
GME7601_g	89.8	XP_040777369.1	thioredoxin-domain-containing protein [Cryphonectria parasitica EP155]
GME6292_g	69	XP_040775741.1	uncharacterized protein M406DRAFT_107135 [Cryphonectria parasitica EP155]
GME7567_g	86.1	XP_040777393.1	uncharacterized protein M406DRAFT_222992, partial [Cryphonectria parasitica EP155]
GME3007_g	98.5	XP_040774956.1	uncharacterized protein M406DRAFT_223381, partial [Cryphonectria parasitica EP155]
GME6574_g	89.8	XP_040779927.1	uncharacterized protein M406DRAFT_233672, partial [Cryphonectria parasitica EP155]
GME7477_g	87	XP_040777491.1	uncharacterized protein M406DRAFT_241969, partial [Cryphonectria parasitica EP155]
GME6589_g	81.2	XP_040779940.1	uncharacterized protein M406DRAFT_243966, partial [Cryphonectria parasitica EP155]
GME8349_g	73.2	XP_040782263.1	uncharacterized protein M406DRAFT_245797 [Cryphonectria parasitica EP155]
GME2763_g	90.5	XP_040775157.1	uncharacterized protein M406DRAFT_258973 [Cryphonectria parasitica EP155]
GME6332_g	91.7	XP_040775782.1	uncharacterized protein M406DRAFT_259576 [Cryphonectria parasitica EP155]
GME4216_g	99.5	XP_040773895.1	uncharacterized protein M406DRAFT_264135 [Cryphonectria parasitica EP155]
GME5999_g	82.4	XP_040773533.1	uncharacterized protein M406DRAFT_264296, partial [Cryphonectria parasitica EP155]
GME3421_g	79.1	XP_040773217.1	uncharacterized protein M406DRAFT_264650 [Cryphonectria parasitica EP155]
GME9331_g	92.7	XP_040772243.1	uncharacterized protein M406DRAFT_265615 [Cryphonectria parasitica EP155]
GME2264_g	93.1	XP_040774414.1	uncharacterized protein M406DRAFT_279552 [Cryphonectria parasitica EP155]
GME7353_g	94	XP_040776678.1	uncharacterized protein M406DRAFT_289940 [Cryphonectria parasitica EP155]
GME2729_g	86.3	XP_040775192.1	uncharacterized protein M406DRAFT_291283 [Cryphonectria parasitica EP155]
GME4188_g	94.4	XP_040773926.1	uncharacterized protein M406DRAFT_294734 [Cryphonectria parasitica EP155]
GME1332_g	91.7	XP_040781285.1	uncharacterized protein M406DRAFT_29558, partial [Cryphonectria parasitica EP155]
GME10062_g	96.9	XP_040778291.1	uncharacterized protein M406DRAFT_31975, partial [Cryphonectria parasitica EP155]
GME1828_g	85.9	XP_040780783.1	uncharacterized protein M406DRAFT_320071 [Cryphonectria parasitica EP155]
GME5507_g	94	XP_040781759.1	uncharacterized protein M406DRAFT_320512 [Cryphonectria parasitica EP155]
GME5563_g	81.9	XP_040781812.1	uncharacterized protein M406DRAFT_320533 [Cryphonectria parasitica EP155]
GME6935_g	78.3	XP_040780303.1	uncharacterized protein M406DRAFT_321257 [Cryphonectria parasitica EP155]
GME7015_g	95.8	XP_040776318.1	uncharacterized protein M406DRAFT_321913 [Cryphonectria parasitica EP155]
GME7096_g	71.1	XP_040776398.1	uncharacterized protein M406DRAFT_321942 [Cryphonectria parasitica EP155]
GME7763_g	86	XP_040777213.1	uncharacterized protein M406DRAFT_322293 [Cryphonectria parasitica EP155]
GME6350_g	89.6	XP_040775800.1	uncharacterized protein M406DRAFT_322751 [Cryphonectria parasitica EP155]
GME2402_g	78.5	XP_040774273.1	uncharacterized protein M406DRAFT_323091 [Cryphonectria parasitica EP155]
GME103_g	77.3	XP_040770956.1	uncharacterized protein M406DRAFT_324867 [Cryphonectria parasitica EP155]
GME1955_g	90.3	XP_040780656.1	uncharacterized protein M406DRAFT_325187 [Cryphonectria parasitica EP155]
GME1035_g	88.2	XP_040781554.1	uncharacterized protein M406DRAFT_326039 [Cryphonectria parasitica EP155]
GME5636_g	89.9	XP_040781892.1	uncharacterized protein M406DRAFT_326343 [Cryphonectria parasitica EP155]
GME5786_g	94	XP_040782052.1	uncharacterized protein M406DRAFT_326490 [Cryphonectria parasitica EP155]
GME8486_g	92.6	XP_040782110.1	uncharacterized protein M406DRAFT_32669 [Cryphonectria parasitica EP155]
GME6618_g	74.3	XP_040779966.1	uncharacterized protein M406DRAFT_327414 [Cryphonectria parasitica EP155]
GME9543_g	81.1	XP_040777781.1	uncharacterized protein M406DRAFT_327934 [Cryphonectria parasitica EP155]
GME4065_g	78.4	XP_040777875.1	uncharacterized protein M406DRAFT_328028 [Cryphonectria parasitica EP155]
GME9929_g	79.1	XP_040778163.1	uncharacterized protein M406DRAFT_328297 [Cryphonectria parasitica EP155]
GME10058_g	64.8	XP_040778286.1	uncharacterized protein M406DRAFT_328409 [Cryphonectria parasitica EP155]
GME10765_g	72	XP_040778998.1	uncharacterized protein M406DRAFT_329082 [Cryphonectria parasitica EP155]
GME7572_g	79.2	XP_040777392.1	uncharacterized protein M406DRAFT_330252 [Cryphonectria parasitica EP155]
GME7430_g	74.5	XP_040777540.1	uncharacterized protein M406DRAFT_330384 [Cryphonectria parasitica EP155]
GME2859_g	72.6	XP_040775076.1	uncharacterized protein M406DRAFT_330464 [Cryphonectria parasitica EP155]
GME782_g	82.9	XP_040775976.1	uncharacterized protein M406DRAFT_331329 [Cryphonectria parasitica EP155]
GME895_g	67.9	XP_040776084.1	uncharacterized protein M406DRAFT_331433 [Cryphonectria parasitica EP155]
GME5915_g	74.6	XP_040773624.1	uncharacterized protein M406DRAFT_333015 [Cryphonectria parasitica EP155]
GME8775_g	86.5	XP_040772791.1	uncharacterized protein M406DRAFT_333859 [Cryphonectria parasitica EP155]
GME8632_g	78.9	XP_040772922.1	uncharacterized protein M406DRAFT_333989 [Cryphonectria parasitica EP155]
GME9681_g	89.2	XP_040777901.1	uncharacterized protein M406DRAFT_337842 [Cryphonectria parasitica EP155]
GME7027_g	91	XP_040776330.1	uncharacterized protein M406DRAFT_338848 [Cryphonectria parasitica EP155]
GME7216_g	86	XP_040776522.1	uncharacterized protein M406DRAFT_338995 [Cryphonectria parasitica EP155]
GME5761_g	87.6	XP_040782025.1	uncharacterized protein M406DRAFT_349531 [Cryphonectria parasitica EP155]
GME6998_g	71.2	XP_040776304.1	uncharacterized protein M406DRAFT_350954 [Cryphonectria parasitica EP155]
GME7978_g	81.9	XP_040777010.1	uncharacterized protein M406DRAFT_351297 [Cryphonectria parasitica EP155]
GME2693_g	84.2	XP_040775224.1	uncharacterized protein M406DRAFT_351651 [Cryphonectria parasitica EP155]
GME1153_g	93.4	XP_040781445.1	uncharacterized protein M406DRAFT_354471 [Cryphonectria parasitica EP155]
GME1128_g	76.2	XP_040781465.1	uncharacterized protein M406DRAFT_354483 [Cryphonectria parasitica EP155]
GME5390_g	87	XP_040781639.1	uncharacterized protein M406DRAFT_354528 [Cryphonectria parasitica EP155]
GME5461_g	84.5	XP_040781709.1	uncharacterized protein M406DRAFT_354551 [Cryphonectria parasitica EP155]
GME5705_g	92	XP_040781965.1	uncharacterized protein M406DRAFT_354666 [Cryphonectria parasitica EP155]
GME8318_g	92.6	XP_040782292.1	uncharacterized protein M406DRAFT_354816 [Cryphonectria parasitica EP155]
GME6682_g	85.7	XP_040780024.1	uncharacterized protein M406DRAFT_355143 [Cryphonectria parasitica EP155]
GME10633_g	86.7	XP_040778862.1	uncharacterized protein M406DRAFT_355753 [Cryphonectria parasitica EP155]
GME10690_g	69.6	XP_040778922.1	uncharacterized protein M406DRAFT_355780 [Cryphonectria parasitica EP155]
GME1853_g	83.9	XP_040780759.1	uncharacterized protein M406DRAFT_35581, partial [Cryphonectria parasitica EP155]
GME7206_g	87.2	XP_040776512.1	uncharacterized protein M406DRAFT_355969 [Cryphonectria parasitica EP155]
GME7299_g	87.8	XP_040776612.1	uncharacterized protein M406DRAFT_356003 [Cryphonectria parasitica EP155]
GME7357_g	88.7	XP_040776682.1	uncharacterized protein M406DRAFT_356027 [Cryphonectria parasitica EP155]
GME7597_g	94.1	XP_040777374.1	uncharacterized protein M406DRAFT_356332 [Cryphonectria parasitica EP155]
GME2789_g	89	XP_040775137.1	uncharacterized protein M406DRAFT_356454 [Cryphonectria parasitica EP155]
GME6436_g	86.4	XP_040775877.1	uncharacterized protein M406DRAFT_356729 [Cryphonectria parasitica EP155]
GME797_g	75	XP_040775993.1	uncharacterized protein M406DRAFT_356776 [Cryphonectria parasitica EP155]
GME2455_g	51.4	XP_040774224.1	uncharacterized protein M406DRAFT_356990 [Cryphonectria parasitica EP155]
GME3268_g	88.7	XP_040774695.1	uncharacterized protein M406DRAFT_51317 [Cryphonectria parasitica EP155]
GME9447_g	81.6	XP_040777678.1	uncharacterized protein M406DRAFT_53268 [Cryphonectria parasitica EP155]
GME8467_g	88.6	XP_040782140.1	uncharacterized protein M406DRAFT_54208 [Cryphonectria parasitica EP155]
GME5848_g	77.8	XP_040773689.1	uncharacterized protein M406DRAFT_63537 [Cryphonectria parasitica EP155]
GME2156_g	82.8	XP_040780448.1	uncharacterized protein M406DRAFT_65979 [Cryphonectria parasitica EP155]
GME5440_g	45.7	XP_040781689.1	uncharacterized protein M406DRAFT_67108 [Cryphonectria parasitica EP155]
GME5759_g	86	XP_040782023.1	uncharacterized protein M406DRAFT_67397 [Cryphonectria parasitica EP155]
GME8499_g	85.3	XP_040782097.1	uncharacterized protein M406DRAFT_67466 [Cryphonectria parasitica EP155]
GME8481_g	76.9	XP_040782126.1	uncharacterized protein M406DRAFT_67491 [Cryphonectria parasitica EP155]
GME2252_g	85.2	XP_040776258.1	uncharacterized protein M406DRAFT_67753 [Cryphonectria parasitica EP155]
GME7022_g	89.5	XP_040776325.1	uncharacterized protein M406DRAFT_67819 [Cryphonectria parasitica EP155]
GME7150_g	82.3	XP_040776451.1	uncharacterized protein M406DRAFT_67931 [Cryphonectria parasitica EP155]
GME7335_g	75.3	XP_040776656.1	uncharacterized protein M406DRAFT_68116 [Cryphonectria parasitica EP155]
GME7434_g	56	XP_040777536.1	uncharacterized protein M406DRAFT_68896 [Cryphonectria parasitica EP155]
GME9685_g	80.7	XP_040777905.1	uncharacterized protein M406DRAFT_69121 [Cryphonectria parasitica EP155]
GME10212_g	79.3	XP_040778435.1	uncharacterized protein M406DRAFT_69618 [Cryphonectria parasitica EP155]
GME10630_g	87.3	XP_040778860.1	uncharacterized protein M406DRAFT_70005 [Cryphonectria parasitica EP155]
GME10693_g	82.4	XP_040778926.1	uncharacterized protein M406DRAFT_70065 [Cryphonectria parasitica EP155]
GME746_g	84.6	XP_040775945.1	uncharacterized protein M406DRAFT_70507 [Cryphonectria parasitica EP155]
GME6388_g	79.8	XP_040775831.1	uncharacterized protein M406DRAFT_70615 [Cryphonectria parasitica EP155]
GME3552_g	85.7	XP_040775633.1	uncharacterized protein M406DRAFT_70801 [Cryphonectria parasitica EP155]
GME3795_g	86.4	XP_040775380.1	uncharacterized protein M406DRAFT_71038 [Cryphonectria parasitica EP155]
GME7826_g	56.3	XP_040775032.1	uncharacterized protein M406DRAFT_71365 [Cryphonectria parasitica EP155]
GME365_g	76.7	XP_040779479.1	uncharacterized protein M406DRAFT_71514 [Cryphonectria parasitica EP155]
GME507_g	87.8	XP_040779626.1	uncharacterized protein M406DRAFT_71647 [Cryphonectria parasitica EP155]
GME639_g	73.8	XP_040779747.1	uncharacterized protein M406DRAFT_71767 [Cryphonectria parasitica EP155]
GME4911_g	89.1	XP_040772062.1	uncharacterized protein M406DRAFT_73527 [Cryphonectria parasitica EP155]
GME2535_g	74.5	XP_040774149.1	uncharacterized protein M406DRAFT_73815 [Cryphonectria parasitica EP155]
GME8982_g	57.1	XP_040772580.1	uncharacterized protein M406DRAFT_74551 [Cryphonectria parasitica EP155]
GME3152_g	79.5	XP_040774807.1	uncharacterized protein M406DRAFT_75079 [Cryphonectria parasitica EP155]
GME3145_g	70.8	XP_040774812.1	uncharacterized protein M406DRAFT_75084 [Cryphonectria parasitica EP155]
GME3141_g	70.5	XP_040774816.1	uncharacterized protein M406DRAFT_75088 [Cryphonectria parasitica EP155]
GME3126_g	93.1	XP_040774830.1	uncharacterized protein M406DRAFT_75102 [Cryphonectria parasitica EP155]
GME6908_g	78.5	XP_040780272.1	uncharacterized protein M406DRAFT_75793 [Cryphonectria parasitica EP155]
GME6106_g	96.8	XP_040773429.1	uncharacterized protein M406DRAFT_99052 [Cryphonectria parasitica EP155]
