# Supplementary material for: Genome sequencing of Elaeocarpus spp. stem blight pathogen Pseudocryphonectria elaeocarpicola reveals potential adaptations to colonize woody bark
Source: BMC Genomics. 2024 Jul 24;25:714. doi: 10.1186/s12864-024-10615-5 (PMC11267912; doi:10.1186/s12864-024-10615-5)
Supplement: Supplementary file 4 — Additional file 4: Table S3. Inventory of secondary metabolism gene clusters in P. elaeocarpicola. [file 12864_2024_10615_MOESM4_ESM.xlsx]

## Sheet: Sheet2
Table S3 Inventory of secondary metabolism gene clusters in P. elaeocarpicola
core biosynthetic genes
additional biosynthetic genes
transport-related genes
regulatory genes
other genes
scaffold	Gene ID	SM clusters	locations			Length		Function	Core type	Most similar known cluster
			start	end	strand	NT	AA			Known cluster	Species	Similarity
scaffold1	GME110_g	cluster1	425040	425945	-	834	277	other		clavatol biosynthetic gene cluster	Penicillium crustosum	0.2
	GME111_g	cluster1	426995	428486	+	1359	452	transport
	GME112_g	cluster1	430719	431917	+	954	317	other
	GME113_g	cluster1	432939	437811	+	2547	848	other
	GME114_g	cluster1	439066	441006	+	1827	608	biosynthetic-additional
	GME115_g	cluster1	441441	442242	-	801	266	other
	GME116_g	cluster1	444458	451293	+	6687	2228	biosynthetic	T1PKS
	GME117_g	cluster1	452395	453645	+	1188	395	other
	GME118_g	cluster1	454171	456250	-	2079	692	other
	GME119_g	cluster1	456939	458778	+	1839	612	other
	GME120_g	cluster1	460146	461930	-	1713	570	other
	GME121_g	cluster1	463586	466902	+	1137	378	other
scaffold1	GME157_g	cluster2	613313	613653	-	279	92	other
	GME158_g	cluster2	615035	617155	+	1935	644	biosynthetic-additional
	GME159_g	cluster2	619400	623054	+	3171	1056	other
	GME160_g	cluster2	623708	624705	-	798	265	biosynthetic-additional
	GME161_g	cluster2	626395	626845	+	450	149	other
	GME162_g	cluster2	627801	628904	+	900	299	other
	GME163_g	cluster2	629591	630311	-	417	138	other
	GME164_g	cluster2	633152	633898	+	546	181	other
	GME165_g	cluster2	634919	636536	+	1617	538	other
	GME166_g	cluster2	636799	638394	-	1464	487	other
	GME167_g	cluster2	639466	641197	+	1731	576	other
	GME168_g	cluster2	641393	647313	-	3336	1111	biosynthetic	fungal-RiPP-like
	GME169_g	cluster2	648209	649577	-	1218	405	other
	GME170_g	cluster2	653312	655541	+	1188	395	other
	GME171_g	cluster2	655857	657930	+	1923	640	regulatory
	GME172_g	cluster2	660477	668476	+	6960	2319	biosynthetic	NRPS
	GME173_g	cluster2	673394	674001	-	474	157	other
	GME174_g	cluster2	674169	674670	-	501	166	biosynthetic-additional
	GME175_g	cluster2	675754	683229	-	7071	2356	biosynthetic	T1PKS
	GME176_g	cluster2	686964	694139	+	6810	2269	biosynthetic	T1PKS
	GME177_g	cluster2	699070	700351	-	1062	353	other
	GME178_g	cluster2	702264	704089	-	1674	557	other
	GME179_g	cluster2	706031	708220	-	1770	589	other
	GME180_g	cluster2	709849	711691	-	1695	564	other
	GME181_g	cluster2	711919	712955	+	636	211	other
scaffold1	GME239_g	cluster3	936932	937583	-	495	164	other
	GME240_g	cluster3	941537	942254	-	717	238	other
	GME241_g	cluster3	947499	948138	+	465	154	other
	GME242_g	cluster3	948848	951185	+	2337	778	other
	GME243_g	cluster3	952941	958224	+	2124	707	other
	GME244_g	cluster3	958294	960382	-	1314	437	other
	GME245_g	cluster3	962132	963047	+	915	304	biosynthetic-additional
	GME246_g	cluster3	965467	966202	+	675	224	biosynthetic	fungal-RiPP-like
	GME247_g	cluster3	967759	969295	+	1416	471	other
	GME248_g	cluster3	970111	970733	+	555	184	other
	GME249_g	cluster3	973598	974634	-	891	296	other
	GME250_g	cluster3	975747	977444	+	1524	507	other
	GME251_g	cluster3	979205	982079	+	2604	867	biosynthetic-additional
	GME252_g	cluster3	983681	985173	-	1413	470	other
	GME253_g	cluster3	986471	986785	+	225	74	other
	GME254_g	cluster3	986953	987289	-	336	111	other
	GME255_g	cluster3	988090	990577	+	2487	828	other
	GME256_g	cluster3	991451	994600	+	2472	823	biosynthetic-additional
scaffold1	GME353_g	cluster4	1445232	1446604	+	1101	366	other
	GME354_g	cluster4	1448199	1449627	-	1239	412	other
	GME355_g	cluster4	1450547	1451426	-	879	292	other
	GME356_g	cluster4	1453225	1454401	-	1176	391	biosynthetic-additional, cytochrome P450
	GME357_g	cluster4	1457086	1464705	+	7398	2465	biosynthetic	T1PKS
	GME358_g	cluster4	1468789	1470050	+	1164	387	other
	GME359_g	cluster4	1470451	1471123	-	672	223	other
	GME360_g	cluster4	1474709	1475256	+	480	159	other
	GME361_g	cluster4	1476061	1477150	+	1089	362	other
	GME362_g	cluster4	1479828	1480956	-	921	306	biosynthetic-additional
	GME363_g	cluster4	1482932	1483847	-	867	288	other
scaffold1	GME479_g	cluster5	1946505	1947489	-	984	327	biosynthetic-additional
	GME480_g	cluster5	1949900	1951433	+	1476	491	other
	GME481_g	cluster5	1953393	1955314	-	1707	568	biosynthetic-additional
	GME482_g	cluster5	1957560	1959135	+	1575	524	other
	GME483_g	cluster5	1959188	1960010	-	822	273	other
	GME484_g	cluster5	1960536	1962298	-	1437	478	other
	GME485_g	cluster5	1963629	1965379	-	1677	558	other
	GME486_g	cluster5	1969992	1970311	+	246	81	other
	GME487_g	cluster5	1972140	1972839	+	543	180	biosynthetic	fungal-RiPP-like
	GME488_g	cluster5	1974635	1975026	+	246	81	other
	GME489_g	cluster5	1978002	1980221	+	1788	595	other
	GME490_g	cluster5	1981185	1982431	-	1191	396	biosynthetic-additional
	GME491_g	cluster5	1984681	1985559	+	738	245	other
	GME492_g	cluster5	1986713	1989901	-	2154	717	other
	GME493_g	cluster5	1991081	1992688	+	1458	485	other
	GME494_g	cluster5	1994646	1997133	+	2418	805	other
	GME495_g	cluster5	1997945	1999082	-	1137	378	other
scaffold1	GME600_g	cluster6	2384492	2385710	-	1218	405	other
	GME601_g	cluster6	2387870	2389633	+	1596	531	other
	GME602_g	cluster6	2391991	2392416	+	342	113	other
	GME603_g	cluster6	2392959	2395145	-	1920	639	biosynthetic	terpene
	GME604_g	cluster6	2396599	2399043	+	2085	694	biosynthetic-additional
	GME605_g	cluster6	2399794	2400581	+	558	185	other
	GME606_g	cluster6	2401342	2401666	-	141	46	other
	GME607_g	cluster6	2403341	2403796	-	345	114	other
scaffold1	GME697_g	cluster7	2738414	2738788	+	312	103	other
	GME698_g	cluster7	2739625	2740090	+	282	93	other
	GME699_g	cluster7	2742357	2744386	+	1797	598	other
	GME700_g	cluster7	2745415	2749422	-	3102	1033	other
	GME701_g	cluster7	2749840	2751176	+	1029	342	other
	GME702_g	cluster7	2752041	2752734	+	549	182	other
	GME703_g	cluster7	2757144	2757486	+	342	113	other
	GME704_g	cluster7	2759455	2760700	-	1104	367	other
	GME705_g	cluster7	2762950	2766440	+	3408	1135	transport
	GME706_g	cluster7	2768402	2769526	-	762	253	biosynthetic	fungal-RiPP-like
	GME707_g	cluster7	2770855	2771197	-	342	113	other
	GME708_g	cluster7	2775226	2775983	-	501	166	other
	GME709_g	cluster7	2777699	2780334	+	2418	805	other
	GME710_g	cluster7	2781472	2781962	-	321	106	other
	GME711_g	cluster7	2783615	2784234	+	465	154	other
	GME712_g	cluster7	2788687	2790027	+	1095	364	other
	GME713_g	cluster7	2790722	2792693	-	1566	521	biosynthetic-additional CYP54C1 , cytochrome P450
	GME714_g	cluster7	2794624	2796258	+	1380	459	other
	GME715_g	cluster7	2796989	2797938	+	795	264	other
scaffold1	GME731_g	cluster8	2854414	2855416	+	855	284	other
	GME732_g	cluster8	2856400	2858085	-	1149	382	other
	GME733_g	cluster8	2859307	2860728	+	1185	394	other
	GME734_g	cluster8	2861035	2862237	-	894	297	other
	GME735_g	cluster8	2863334	2865264	+	1611	536	other
	GME736_g	cluster8	2869231	2869924	+	693	230	other
	GME737_g	cluster8	2870586	2883375	-	12045	4014	biosynthetic	T1PKS/NRPS
	GME738_g	cluster8	2885133	2886267	+	1032	343	other
	GME739_g	cluster8	2889491	2891527	+	1710	569	transport
	GME740_g	cluster8	2892641	2897864	+	4179	1392	biosynthetic-additional CYP505D6pc.17.40.1 , cytochrome P450
scaffold1	GME768_g	cluster9	3007277	3008763	+	1281	426	other
	GME769_g	cluster9	3009642	3010453	-	726	241	other
	GME770_g	cluster9	3012562	3014749	-	1989	662	regulatory
	GME771_g	cluster9	3016984	3017564	-	189	62	other
	GME772_g	cluster9	3017869	3018785	+	858	285	other
	GME773_g	cluster9	3019867	3021556	+	1566	521	transport
	GME774_g	cluster9	3022538	3029392	-	6618	2205	biosynthetic	T1PKS
	GME775_g	cluster9	3035720	3038049	+	1761	586	transport
	GME776_g	cluster9	3040176	3043138	-	2853	950	other
scaffold1	GME1115_g	cluster10	4418544	4419269	-	645	214	other
	GME1116_g	cluster10	4422121	4423991	-	1722	573	cytochrome P450
	GME1117_g	cluster10	4425735	4426455	+	639	212	other
	GME1118_g	cluster10	4426779	4427770	-	834	277	other
	GME1119_g	cluster10	4428189	4429107	+	756	251	other
	GME1120_g	cluster10	4429306	4430415	-	723	240	other
	GME1121_g	cluster10	4431160	4432483	+	1323	440	other
	GME1122_g	cluster10	4433116	4436347	-	3231	1076	other
	GME1123_g	cluster10	4437504	4441221	+	3516	1171	biosynthetic	NRPS-like
	GME1124_g	cluster10	4443400	4447193	+	2523	840	other
	GME1125_g	cluster10	4449951	4450533	-	582	193	other
scaffold1	GME1581_g	cluster11	6157198	6157603	+	405	134	other
	GME1582_g	cluster11	6160453	6160813	+	225	74	other
	GME1583_g	cluster11	6161467	6162550	+	921	306	other
	GME1584_g	cluster11	6163936	6166258	-	2112	703	other
	GME1585_g	cluster11	6167734	6168650	-	747	248	other
	GME1586_g	cluster11	6170223	6170722	+	330	109	other
	GME1587_g	cluster11	6171472	6172919	-	1272	423	other
	GME1588_g	cluster11	6173851	6175225	-	1374	457	other
	GME1589_g	cluster11	6176291	6178637	-	804	267	other
	GME1590_g	cluster11	6179392	6182938	+	3132	1043	other
	GME1591_g	cluster11	6183607	6184081	+	474	157	other
	GME1592_g	cluster11	6184199	6185828	-	1065	354	biosynthetic-additional
	GME1593_g	cluster11	6186437	6187862	-	1026	341	biosynthetic	fungal-RiPP-like
	GME1594_g	cluster11	6188604	6191385	-	2781	926	other
	GME1595_g	cluster11	6192142	6193366	+	1113	370	other
	GME1596_g	cluster11	6195083	6196540	-	1104	367	other
	GME1597_g	cluster11	6200330	6201617	-	975	324	other
	GME1598_g	cluster11	6204655	6206738	-	1959	652	other
	GME1599_g	cluster11	6212367	6212666	+	192	63	other
scaffold1	GME1619_g	cluster12	6293078	6295082	+	1911	636	biosynthetic-additional		ochratoxin A biosynthetic gene cluster	Aspergillus steynii	1
	GME1620_g	cluster12	6295654	6296844	-	1101	366	other
	GME1621_g	cluster12	6297556	6299590	-	1752	583	transport
	GME1622_g	cluster12	6303210	6305349	+	2139	712	other
	GME1623_g	cluster12	6306250	6307022	-	462	153	other
	GME1624_g	cluster12	6308342	6310420	-	1557	518	biosynthetic-additional
	GME1625_g	cluster12	6311931	6320515	-	8058	2685	biosynthetic	T1PKS
	GME1626_g	cluster12	6323242	6324797	-	1152	383	other
	GME1627_g	cluster12	6326199	6327678	+	1284	427	biosynthetic-additional
	GME1628_g	cluster12	6328375	6330411	-	1371	456	other
	GME1629_g	cluster12	6331276	6335406	+	3747	1248	transport
	GME1630_g	cluster12	6337514	6339251	-	1737	578	other
scaffold1	GME1927_g	cluster13	7408512	7409690	-	1104	367	other
	GME1928_g	cluster13	7417756	7419826	-	2070	689	other
	GME1929_g	cluster13	7422797	7423943	-	1146	381	other
	GME1930_g	cluster13	7425009	7426102	-	756	251	other
	GME1931_g	cluster13	7426777	7429141	+	2364	787	other
	GME1932_g	cluster13	7430075	7433337	+	2931	976	other
	GME1933_g	cluster13	7433962	7435261	+	1299	432	biosynthetic-additional
	GME1934_g	cluster13	7436492	7437017	+	525	174	other
	GME1935_g	cluster13	7437725	7438876	+	993	330	biosynthetic	fungal-RiPP-like
	GME1936_g	cluster13	7439348	7441568	-	2220	739	biosynthetic-additional
	GME1937_g	cluster13	7445158	7445560	+	402	133	other
	GME1938_g	cluster13	7445652	7446537	+	885	294	other
	GME1939_g	cluster13	7446900	7448472	-	1380	459	biosynthetic-additional
	GME1940_g	cluster13	7449556	7450822	-	1266	421	other
	GME1941_g	cluster13	7452977	7454940	-	1764	587	biosynthetic-additional
	GME1942_g	cluster13	7458146	7458862	-	615	204	other
	GME1943_g	cluster13	7460859	7465865	+	1662	553	other
	GME1944_g	cluster13	7466799	7468575	+	1776	591	other
scaffold1	GME1980_g	cluster14	7585243	7588396	-	3153	1050	other
	GME1981_g	cluster14	7591613	7594266	+	2523	840	other
	GME1982_g	cluster14	7595159	7597709	+	2550	849	other
	GME1983_g	cluster14	7598145	7599708	-	1062	353	other
	GME1984_g	cluster14	7600653	7601695	+	684	227	other
	GME1985_g	cluster14	7602237	7603721	-	1002	333	other
	GME1986_g	cluster14	7605216	7606085	-	456	151	other
	GME1987_g	cluster14	7606826	7607213	+	387	128	other
	GME1988_g	cluster14	7609172	7610293	-	1047	348	other
	GME1989_g	cluster14	7613650	7614752	-	831	276	biosynthetic	fungal-RiPP-like
	GME1990_g	cluster14	7617047	7617764	+	717	238	other
	GME1991_g	cluster14	7618673	7619657	+	684	227	other
	GME1992_g	cluster14	7620441	7623286	-	2787	928	other
	GME1993_g	cluster14	7624030	7624970	+	675	224	other
	GME1994_g	cluster14	7626518	7628441	+	1827	608	other
	GME1995_g	cluster14	7632076	7636344	+	3831	1276	other
	GME1996_g	cluster14	7637724	7639808	-	1167	388	other
	GME1997_g	cluster14	7641010	7642142	+	840	279	biosynthetic-additional
scaffold1	GME2142_g	cluster15	8198644	8200349	+	1644	547	transport
	GME2143_g	cluster15	8201429	8201894	-	465	154	other
	GME2144_g	cluster15	8205534	8206769	-	1104	367	biosynthetic	terpene
	GME2145_g	cluster15	8207422	8208523	+	1101	366	other
	GME2146_g	cluster15	8209183	8211243	-	1431	476	other
	GME2147_g	cluster15	8212723	8213143	-	420	139	other
scaffold1	GME2211_g	cluster16	8424238	8426188	-	1791	596	biosynthetic-additional		betaenone A biosynthetic gene cluster	Phoma betae	0.37
	GME2212_g	cluster16	8427769	8428989	+	990	329	biosynthetic-additional
	GME2213_g	cluster16	8429789	8431408	+	1281	426	biosynthetic-additional , cytochrome P450
	GME2214_g	cluster16	8432096	8433783	+	1245	414	biosynthetic-additional
	GME2215_g	cluster16	8434533	8436968	-	1515	504	biosynthetic-additional CYP527D, cytochrome P450
	GME2216_g	cluster16	8437860	8439288	-	1362	453	other
	GME2217_g	cluster16	8440005	8441311	-	1149	382	biosynthetic-additional
	GME2218_g	cluster16	8442807	8452074	+	8466	2821	biosynthetic	T1PKS
	GME2219_g	cluster16	8452488	8460755	-	7956	2651	biosynthetic	T1PKS
	GME2220_g	cluster16	8461617	8461999	+	237	78	other
	GME2221_g	cluster16	8462590	8465771	-	2892	963	other
	GME2222_g	cluster16	8466213	8467732	+	1467	488	biosynthetic-additional
	GME2223_g	cluster16	8468158	8469459	-	1230	409	biosynthetic-additional, cytochrome P450
	GME2224_g	cluster16	8469787	8473133	+	1560	519	biosynthetic-additional
scaffold2	GME9379_g	cluster17	16799	19111	+	1797	598	other		azanigerone A biosynthetic gene cluster	Aspergillus niger ATCC 1015	0.13
	GME9380_g	cluster17	19368	31421	-	11622	3873	biosynthetic	NRPS
	GME9381_g	cluster17	32443	36401	+	2388	795	biosynthetic-additional
	GME9382_g	cluster17	36879	38912	-	1650	549	transport
	GME9383_g	cluster17	39679	40288	+	609	202	other
	GME9384_g	cluster17	41132	42800	+	1380	459	other
	GME9385_g	cluster17	44353	45112	+	759	252	biosynthetic-additional
	GME9386_g	cluster17	47755	58000	-	8247	2748	biosynthetic	T1PKS
	GME9387_g	cluster17	59244	67730	+	7968	2655	biosynthetic	T1PKS
	GME9388_g	cluster17	68286	69258	-	738	245	biosynthetic-additional
	GME9389_g	cluster17	70321	71700	-	1284	427	biosynthetic-additional
	GME9390_g	cluster17	72552	73968	+	1314	437	other
	GME9391_g	cluster17	74617	76470	+	1626	541	transport
	GME9392_g	cluster17	77491	78731	+	1038	345	other
	GME9393_g	cluster17	79881	81978	+	1758	585	other
	GME9394_g	cluster17	83121	84356	+	1020	339	other
	GME9395_g	cluster17	85012	85988	-	906	301	biosynthetic-additional
scaffold2	GME9408_g	cluster18	124893	126095	+	1080	359	biosynthetic-additional
	GME9409_g	cluster18	126409	128374	-	1674	557	other
	GME9410_g	cluster18	129177	130945	+	1668	555	biosynthetic-additional, cytochrome P450
	GME9411_g	cluster18	132994	134327	-	1263	420	other
	GME9412_g	cluster18	134812	136513	-	1701	566	biosynthetic-additional
	GME9413_g	cluster18	138281	139730	+	978	325	biosynthetic-additional
	GME9414_g	cluster18	140280	142009	-	1656	551	other
	GME9415_g	cluster18	144190	154116	+	9186	3061	biosynthetic	T1PKS
	GME9416_g	cluster18	157436	160435	+	1851	616	other
	GME9417_g	cluster18	161281	163719	-	1917	638	other
	GME9418_g	cluster18	165043	166469	-	1098	365	other
	GME9419_g	cluster18	167346	179758	+	7410	2469	biosynthetic	T1PKS
scaffold2	GME9490_g	cluster19	512853	515792	+	2532	843	other
	GME9491_g	cluster19	518290	520095	+	1059	352	biosynthetic	terpene
	GME9492_g	cluster19	521337	527103	-	5520	1839	other
	GME9493_g	cluster19	528469	529938	+	1149	382	biosynthetic-additional
scaffold2	GME9599_g	cluster20	905642	906048	+	270	89	other
	GME9600_g	cluster20	906761	908647	-	1536	511	biosynthetic-additional
	GME9601_g	cluster20	911739	917070	+	4575	1524	other
	GME9602_g	cluster20	918591	924922	+	4221	1406	other
	GME9603_g	cluster20	925337	928049	-	1761	586	other
	GME9604_g	cluster20	930977	932478	-	720	239	biosynthetic	fungal-RiPP-like
	GME9605_g	cluster20	933566	935127	-	1095	364	other
	GME9606_g	cluster20	936834	938282	+	1086	361	other
	GME9607_g	cluster20	938588	941312	-	2628	875	other
	GME9608_g	cluster20	942514	943264	+	750	249	other
	GME9609_g	cluster20	943574	945010	-	1230	409	other
	GME9610_g	cluster20	945858	946932	-	942	313	other
	GME9611_g	cluster20	950896	952704	+	1107	368	other
	GME9612_g	cluster20	955224	956998	+	1674	557	other
	GME9613_g	cluster20	957445	958254	-	732	243	other
	GME9614_g	cluster20	959253	960143	+	723	240	other
	GME9615_g	cluster20	960252	961674	-	1422	473	other
scaffold2	GME9660_g	cluster21	1102924	1103959	+	972	323	biosynthetic-additional CYP5300A1 , cytochrome P450
	GME9661_g	cluster21	1104532	1106089	-	1230	409	biosynthetic-additional
	GME9662_g	cluster21	1106915	1107628	-	609	202	biosynthetic-additional
	GME9663_g	cluster21	1110776	1111985	+	1209	402	biosynthetic	other：indole
	GME9664_g	cluster21	1112644	1113949	-	1101	366	biosynthetic-additional
	GME9665_g	cluster21	1116565	1118716	+	1983	660	other
	GME9666_g	cluster21	1120168	1121109	-	489	162	other
scaffold2	GME9937_g	cluster22	1969027	1972175	+	2790	929	biosynthetic-additional
	GME9938_g	cluster22	1975278	1976223	+	858	285	other
	GME9939_g	cluster22	1978013	1978557	+	405	134	other
	GME9940_g	cluster22	1979668	1980692	+	867	288	other
	GME9941_g	cluster22	1985347	1986262	+	915	304	biosynthetic	other: orf2_PTase
	GME9942_g	cluster22	1987835	1989764	-	1929	642	other
	GME9943_g	cluster22	1991645	1992507	+	768	255	other
	GME9944_g	cluster22	1992849	1994406	+	1557	518	other
	GME9945_g	cluster22	1995089	1997266	-	2106	701	other
	GME9946_g	cluster22	2003211	2004255	-	867	288	other
scaffold2	GME9972_g	cluster23	2081586	2082143	-	489	162	other
	GME9973_g	cluster23	2083060	2083954	-	894	297	other
	GME9974_g	cluster23	2085591	2088505	+	2856	951	other
	GME9975_g	cluster23	2090440	2092309	+	1707	568	biosynthetic-additional
	GME9976_g	cluster23	2092876	2094442	-	1254	417	other
	GME9977_g	cluster23	2097224	2097755	+	531	176	other
	GME9978_g	cluster23	2101448	2102345	-	897	298	biosynthetic	other：phosphonate-like
	GME9979_g	cluster23	2102617	2104291	-	1674	557	other
	GME9980_g	cluster23	2105563	2106096	-	447	148	other
	GME9981_g	cluster23	2107182	2122827	-	14538	4845	biosynthetic	NRPS
	GME9982_g	cluster23	2125323	2127071	+	1275	424	biosynthetic-additional
	GME9983_g	cluster23	2128931	2130104	-	669	222	biosynthetic-additional
	GME9984_g	cluster23	2131360	2132105	+	678	225	other
	GME9985_g	cluster23	2135985	2140972	+	2820	939	transport
scaffold2	GME10679_g	cluster24	4764071	4764545	+	324	107	other
	GME10680_g	cluster24	4765780	4769012	+	3093	1030	other
	GME10681_g	cluster24	4769761	4771808	-	1704	567	transport
	GME10682_g	cluster24	4775190	4776454	-	1089	362	other
	GME10683_g	cluster24	4777174	4778460	-	1092	363	other
	GME10684_g	cluster24	4779159	4783055	-	3783	1260	regulatory
	GME10685_g	cluster24	4783869	4786789	+	627	208	other
	GME10686_g	cluster24	4788557	4789896	+	1203	400	other
	GME10687_g	cluster24	4790910	4791917	+	957	318	other
	GME10688_g	cluster24	4792257	4793321	-	975	324	biosynthetic-additional
	GME10689_g	cluster24	4794019	4795157	+	825	274	biosynthetic	fungal-RiPP-like
	GME10690_g	cluster24	4795663	4796066	-	339	112	other
	GME10691_g	cluster24	4799550	4800983	+	1134	377	other
	GME10692_g	cluster24	4801817	4802471	-	654	217	biosynthetic-additional
	GME10693_g	cluster24	4804311	4804906	+	456	151	other
	GME10694_g	cluster24	4806034	4809095	-	2997	998	other
	GME10695_g	cluster24	4813606	4814989	+	1383	460	other
	GME10696_g	cluster24	4816538	4818038	-	1500	499	other
scaffold2	GME10813_g	cluster25	5296568	5302000	+	5199	1732	other		nanangelenin B biosynthetic gene cluster	Aspergillus terreus var. terreus	0.05
	GME10814_g	cluster25	5306592	5307231	+	462	153	other
	GME10815_g	cluster25	5308345	5309629	-	693	230	other
	GME10816_g	cluster25	5310856	5311144	+	204	67	other
	GME10817_g	cluster25	5311823	5313365	-	1542	513	other
	GME10818_g	cluster25	5314099	5315175	-	891	296	biosynthetic-additional
	GME10819_g	cluster25	5315934	5326146	-	9606	3201	biosynthetic	T1PKS
	GME10820_g	cluster25	5328622	5330637	+	1779	592	transport
	GME10821_g	cluster25	5332157	5333295	+	957	318	other
	GME10822_g	cluster25	5334071	5335301	+	1230	409	biosynthetic-additional
	GME10823_g	cluster25	5335764	5336358	-	594	197	other
	GME10824_g	cluster25	5339451	5342107	-	2157	718	other
	GME10825_g	cluster25	5344051	5346277	+	1698	565	transport
	GME10826_g	cluster25	5347476	5349530	+	1872	623	other
	GME10827_g	cluster25	5349870	5351201	-	1245	414	other
	GME10828_g	cluster25	5352341	5355998	-	3657	1218	other
	GME10829_g	cluster25	5359210	5360615	-	1287	428	other
	GME10830_g	cluster25	5363731	5365524	+	1509	502	transport
	GME10831_g	cluster25	5365823	5367427	-	1359	452	biosynthetic-additional
	GME10832_g	cluster25	5368351	5370592	+	1881	626	other
	GME10833_g	cluster25	5371076	5375277	+	3000	999	biosynthetic-additional
	GME10834_g	cluster25	5375519	5376681	-	987	328	biosynthetic	fungal-RiPP-like
	GME10835_g	cluster25	5378045	5379311	+	867	288	other
	GME10836_g	cluster25	5380332	5382646	+	2220	739	other
	GME10837_g	cluster25	5383364	5385143	+	1593	530	biosynthetic-additional CYP504B13, cytochrome P450
	GME10838_g	cluster25	5385655	5386263	+	525	174	other
	GME10839_g	cluster25	5387972	5389317	+	1137	378	other
	GME10840_g	cluster25	5390110	5390827	+	627	208	other
	GME10841_g	cluster25	5394865	5397750	+	2550	849	other
	GME10842_g	cluster25	5398371	5399745	+	1086	361	biosynthetic-additional
	GME10843_g	cluster25	5401910	5402858	+	852	283	other
	GME10844_g	cluster25	5404120	5405845	+	1725	574	other
scaffold2	GME10875_g	cluster26	5492352	5493630	+	1278	425	biosynthetic-additional		flavoglaucin biosynthetic gene cluster	Aspergillus ruber CBS 135680	0.25
	GME10876_g	cluster26	5494349	5495958	-	1224	407	other
	GME10877_g	cluster26	5500021	5500348	+	327	108	other
	GME10878_g	cluster26	5500846	5501704	+	858	285	transport
	GME10879_g	cluster26	5502039	5502576	-	537	178	other
	GME10880_g	cluster26	5503357	5503899	+	456	151	other
	GME10881_g	cluster26	5504619	5506027	-	1305	434	biosynthetic-additional
	GME10882_g	cluster26	5506722	5507712	-	990	329	biosynthetic-additional
	GME10883_g	cluster26	5508507	5516006	+	6474	2157	biosynthetic	T1PKS
	GME10884_g	cluster26	5516934	5525015	+	5265	1754	biosynthetic	NRPS
	GME10885_g	cluster26	5525481	5527363	-	1587	528	other
	GME10886_g	cluster26	5529165	5530365	+	1104	367	other
	GME10887_g	cluster26	5530965	5532701	-	1338	445	biosynthetic-additional
	GME10888_g	cluster26	5532843	5537412	-	4569	1522	biosynthetic-additional
	GME10889_g	cluster26	5537656	5538795	+	825	274	biosynthetic-additional
	GME10890_g	cluster26	5539984	5541932	+	1527	508	biosynthetic-additional, cytochrome P450
	GME10891_g	cluster26	5542098	5543243	-	1062	353	biosynthetic-additional
scaffold3	GME5825_g	cluster27	95202	95721	-	519	172	other
	GME5826_g	cluster27	103688	103997	+	309	102	other
	GME5827_g	cluster27	120894	122039	+	924	307	biosynthetic	fungal-RiPP-like
	GME5828_g	cluster27	122723	123692	-	720	239	biosynthetic	fungal-RiPP-like
	GME5829_g	cluster27	125051	125896	+	645	214	other
	GME5830_g	cluster27	127277	128554	-	960	319	biosynthetic	fungal-RiPP-like
	GME5831_g	cluster27	129037	130575	-	606	201	other
	GME5832_g	cluster27	133028	134459	+	1431	476	biosynthetic-additional
	GME5833_g	cluster27	135414	140670	-	5256	1751	other
	GME5834_g	cluster27	141289	141997	+	540	179	other
	GME5835_g	cluster27	142862	144871	+	1800	599	other
	GME5836_g	cluster27	146836	148095	+	1119	372	other
	GME5837_g	cluster27	149753	151088	+	1335	444	other
	GME5838_g	cluster27	152364	153578	+	1149	382	other
	GME5839_g	cluster27	154890	156432	+	1398	465	biosynthetic-additional
scaffold3	GME6528_g	cluster28	2622981	2624816	-	1665	554	other		choline biosynthetic gene cluster	Aspergillus nidulans FGSC A4	1
	GME6529_g	cluster28	2626510	2628579	-	156	51	other
	GME6530_g	cluster28	2638344	2639749	-	1002	333	biosynthetic-additional
	GME6531_g	cluster28	2640312	2644233	-	3807	1268	biosynthetic	NRPS-like
	GME6532_g	cluster28	2646700	2647696	-	996	331	other
	GME6533_g	cluster28	2648268	2649645	-	1377	458	other
	GME6534_g	cluster28	2650150	2650783	-	633	210	other
	GME6535_g	cluster28	2651563	2653010	+	1374	457	other
	GME6536_g	cluster28	2654245	2654887	-	642	213	other
	GME6537_g	cluster28	2655444	2655897	+	195	64	other
	GME6538_g	cluster28	2656759	2663758	+	6837	2278	other
scaffold3	GME6636_g	cluster29	3011246	3013381	-	1743	580	biosynthetic-additional CYP526H1 , cytochrome P450
	GME6637_g	cluster29	3016252	3017708	+	1041	346	other
	GME6638_g	cluster29	3017889	3019748	-	1440	479	biosynthetic-additional
	GME6639_g	cluster29	3021051	3022387	-	999	332	biosynthetic	terpene
	GME6640_g	cluster29	3025932	3027845	+	1782	593	other
	GME6641_g	cluster29	3028975	3030701	+	708	235	other
	GME6642_g	cluster29	3030911	3031323	+	354	117	other
scaffold4	GME4137_g	cluster30	11517	15474	+	1872	623	biosynthetic-additional
	GME4138_g	cluster30	16281	19399	+	2382	793	biosynthetic	NRPS-like
	GME4139_g	cluster30	21189	22795	-	1458	485	other
	GME4140_g	cluster30	23420	26131	+	2436	811	other
	GME4141_g	cluster30	26486	28301	-	1446	481	transport
	GME4142_g	cluster30	30124	30806	+	438	145	other
	GME4143_g	cluster30	30985	31643	-	462	153	other
	GME4144_g	cluster30	32715	33582	-	867	288	biosynthetic-additional
	GME4145_g	cluster30	34555	35257	-	702	233	other
	GME4146_g	cluster30	36370	38476	+	1320	439	transport
scaffold4	GME4153_g	cluster31	56915	57342	-	354	117	other
	GME4154_g	cluster31	58261	59380	+	999	332	other
	GME4155_g	cluster31	61505	62645	+	1002	333	other
	GME4156_g	cluster31	64175	65770	-	1257	418	biosynthetic-additional
	GME4157_g	cluster31	66483	67593	+	1110	369	biosynthetic-additional
	GME4158_g	cluster31	68180	69368	-	1188	395	biosynthetic-additional
	GME4159_g	cluster31	70106	71854	-	1497	498	transport
	GME4160_g	cluster31	74534	88128	+	12801	4266	biosynthetic	T1PKS/NRPS
	GME4161_g	cluster31	90621	91499	+	816	271	other
	GME4162_g	cluster31	91983	92788	+	618	205	other
	GME4163_g	cluster31	95747	97391	+	1644	547	other
	GME4164_g	cluster31	98072	100814	-	2298	765	other
	GME4165_g	cluster31	102266	104290	-	1599	532	other
scaffold4	GME4172_g	cluster32	124660	125793	+	894	297	transport		burnettramic acid A biosynthetic gene cluster	Aspergillus sp. CLMG-2019a	0.44
	GME4173_g	cluster32	127206	130432	-	1392	463	biosynthetic-additional
	GME4174_g	cluster32	131320	133057	+	1590	529	transport
	GME4175_g	cluster32	135270	136421	+	1053	350	other
	GME4176_g	cluster32	136687	141062	-	4254	1417	transport
	GME4177_g	cluster32	142348	142994	+	564	187	other
	GME4178_g	cluster32	143483	148061	-	4578	1525	biosynthetic	NRPS
	GME4179_g	cluster32	150360	151287	+	804	267	other
	GME4180_g	cluster32	153393	154572	+	1062	353	other
	GME4181_g	cluster32	157260	158144	+	828	275	other
	GME4182_g	cluster32	159004	162739	-	2529	842	biosynthetic-additional CYP617A2 , cytochrome P450
	GME4183_g	cluster32	163623	165380	+	1461	486	biosynthetic-additional CYP584E8, cytochrome P450
	GME4184_g	cluster32	168108	176767	+	7737	2578	biosynthetic	T1PKS
	GME4185_g	cluster32	177746	178820	-	993	330	biosynthetic-additional
	GME4186_g	cluster32	180703	181491	+	726	241	biosynthetic-additional
	GME4187_g	cluster32	184814	187306	+	2412	803	other
	GME4188_g	cluster32	188758	189625	-	867	288	other
	GME4189_g	cluster32	192805	194800	+	1995	664	other
	GME4190_g	cluster32	195223	196426	-	780	259	other
scaffold4	GME4352_g	cluster33	866841	869743	+	2826	941	other		scytalone biosynthetic gene cluster	Pestalotiopsis fici W106-1	0.6
	GME4353_g	cluster33	870713	871646	+	684	227	other
	GME4354_g	cluster33	872290	874864	+	2457	818	other
	GME4355_g	cluster33	878914	880875	+	1677	558	other
	GME4356_g	cluster33	885822	892534	+	6537	2178	biosynthetic	T1PKS
	GME4357_g	cluster33	898411	899296	+	885	294	other
	GME4358_g	cluster33	899369	899762	+	393	130	other
	GME4359_g	cluster33	904292	905491	+	1125	374	biosynthetic-additional
	GME4360_g	cluster33	906327	908191	-	1017	338	biosynthetic-additional
scaffold4	GME4932_g	cluster34	3057302	3059343	+	1617	538	other
	GME4933_g	cluster34	3060063	3061278	-	792	263	other
	GME4934_g	cluster34	3066636	3068139	+	1503	500	biosynthetic	terpene
	GME4935_g	cluster34	3069368	3070755	-	1260	419	other
scaffold4	GME5026_g	cluster35	3405511	3405718	-	147	48	biosynthetic-additional		fosfonochlorin biosynthetic gene cluster	Fusarium oxysporum f. sp. lycopersici 4287	0.15
	GME5027_g	cluster35	3409308	3410523	-	1215	404	biosynthetic	other：phosphonate
	GME5028_g	cluster35	3411874	3412978	+	1104	368	biosynthetic	other：phosphonate
scaffold6	GME8541_g	cluster36	17180	18588	+	873	290	other
	GME8542_g	cluster36	20017	21159	+	1005	334	other
	GME8543_g	cluster36	21976	22937	+	846	281	biosynthetic-additional
	GME8544_g	cluster36	23801	25652	-	1731	576	biosynthetic-additional
	GME8545_g	cluster36	26892	28121	+	1137	378	biosynthetic-additional, cytochrome P450
	GME8546_g	cluster36	29235	30926	-	1431	476	biosynthetic-additional
	GME8547_g	cluster36	31756	33118	-	918	305	other
	GME8548_g	cluster36	33995	35166	-	945	314	biosynthetic-additional
	GME8549_g	cluster36	35881	44001	+	7614	2537	biosynthetic	T1PKS
	GME8550_g	cluster36	44828	45908	+	1080	359	other
	GME8551_g	cluster36	46501	51321	-	2124	707	transport
	GME8552_g	cluster36	52223	53359	+	1068	355	biosynthetic-additional
	GME8553_g	cluster36	53622	55320	-	1269	422	other
	GME8554_g	cluster36	58540	59829	+	1119	372	biosynthetic-additional
scaffold6	GME8627_g	cluster37	343316	344162	+	783	260	other
	GME8628_g	cluster37	345271	347255	-	1809	602	other
	GME8629_g	cluster37	349768	351406	+	1551	516	transport
	GME8630_g	cluster37	351488	353235	-	1668	555	biosynthetic-additional
	GME8631_g	cluster37	354373	356584	+	1170	389	biosynthetic-additional
	GME8632_g	cluster37	356915	357716	-	546	181	other
	GME8633_g	cluster37	360035	362419	+	1704	567	other
	GME8634_g	cluster37	363017	364417	-	1293	430	other
	GME8635_g	cluster37	366456	368755	-	1794	597	biosynthetic-additional
	GME8636_g	cluster37	369710	370703	-	861	286	biosynthetic	fungal-RiPP-like
	GME8637_g	cluster37	371718	372081	+	288	95	other
	GME8638_g	cluster37	373457	375262	-	1482	493	transport
	GME8639_g	cluster37	376242	377968	-	1410	469	transport
	GME8640_g	cluster37	378914	380204	+	1188	395	other
	GME8641_g	cluster37	382151	383690	+	1074	357	other
	GME8642_g	cluster37	383939	386022	-	1884	627	other
	GME8643_g	cluster37	387723	389858	-	2079	692	other
	GME8644_g	cluster37	392679	393512	-	741	246	other
	GME8645_g	cluster37	394328	395735	+	1407	468	other
	GME8646_g	cluster37	396243	397841	-	1248	415	other
scaffold6	GME8850_g	cluster38	1140723	1141858	-	1062	353	other
	GME8851_g	cluster38	1146184	1146477	+	204	67	other
	GME8852_g	cluster38	1146690	1147972	-	1077	358	other
	GME8853_g	cluster38	1148235	1150686	-	1254	417	other
	GME8854_g	cluster38	1152458	1153796	+	1026	341	other
	GME8855_g	cluster38	1156107	1158982	+	2535	844	other
	GME8856_g	cluster38	1160278	1161019	-	741	246	other
	GME8857_g	cluster38	1163830	1165016	+	1029	342	other
	GME8858_g	cluster38	1165817	1166436	-	405	134	other
	GME8859_g	cluster38	1167563	1168460	-	795	264	biosynthetic	fungal-RiPP-like
	GME8860_g	cluster38	1169682	1170585	+	729	242	biosynthetic	fungal-RiPP-like
	GME8861_g	cluster38	1171002	1171608	-	606	201	biosynthetic-additional
	GME8862_g	cluster38	1172146	1172791	-	537	178	biosynthetic	fungal-RiPP-like
	GME8863_g	cluster38	1174246	1177790	+	1443	480	other
	GME8864_g	cluster38	1179768	1183209	+	3363	1120	other
	GME8865_g	cluster38	1185718	1186924	-	1206	401	other
	GME8866_g	cluster38	1187162	1187870	-	468	155	other
	GME8867_g	cluster38	1194278	1195415	+	792	263	other
	GME8868_g	cluster38	1196603	1198574	-	1971	656	other
	GME8869_g	cluster38	1199820	1201965	-	2001	666	other
scaffold6	GME8977_g	cluster39	1583376	1589675	+	6060	2019	other
	GME8978_g	cluster39	1593461	1594545	+	882	293	other
	GME8979_g	cluster39	1594740	1595745	-	1005	334	biosynthetic-additional
	GME8980_g	cluster39	1596878	1597415	-	537	178	other
	GME8981_g	cluster39	1598526	1600546	-	1713	570	other
	GME8982_g	cluster39	1602858	1603502	+	576	191	other
	GME8983_g	cluster39	1605754	1607691	+	1623	540	transport
	GME8984_g	cluster39	1609658	1611223	+	1503	500	transport
	GME8985_g	cluster39	1611798	1612094	-	231	76	other
	GME8986_g	cluster39	1613138	1614336	+	867	288	biosynthetic	fungal-RiPP-like
	GME8987_g	cluster39	1615029	1616472	-	1344	447	other
	GME8988_g	cluster39	1617980	1620290	-	2310	769	other
	GME8989_g	cluster39	1621885	1623701	+	1410	469	other
	GME8990_g	cluster39	1623937	1628405	-	4401	1466	transport
	GME8991_g	cluster39	1634788	1639152	-	1530	509	regulatory
	GME8992_g	cluster39	1640724	1643151	+	2427	808	other
scaffold6	GME9038_g	cluster40	1806054	1806493	-	258	85	other
	GME9039_g	cluster40	1810310	1816131	+	4479	1492	other
	GME9040_g	cluster40	1816886	1819670	-	2610	869	other
	GME9041_g	cluster40	1823530	1825352	+	1527	508	transport
	GME9042_g	cluster40	1825827	1827568	-	1434	477	biosynthetic	T3PKS
	GME9043_g	cluster40	1829377	1829911	+	444	147	other
	GME9044_g	cluster40	1829974	1831920	-	1764	587	other
	GME9045_g	cluster40	1832459	1833789	+	876	291	other
	GME9046_g	cluster40	1834210	1835033	-	711	236	other
	GME9047_g	cluster40	1836729	1838083	+	1050	349	other
	GME9048_g	cluster40	1838786	1840755	+	1923	640	biosynthetic-additional CYP660E1, cytochrome P450
scaffold6	GME9176_g	cluster41	2347532	2348860	+	888	295	other
	GME9177_g	cluster41	2349953	2352966	-	2502	833	other
	GME9178_g	cluster41	2354580	2356489	-	1737	578	other
	GME9179_g	cluster41	2357692	2360026	+	1530	509	biosynthetic-additional
	GME9180_g	cluster41	2364015	2365754	+	1569	522	biosynthetic	NRPS-like
	GME9181_g	cluster41	2368032	2382954	+	14571	4856	biosynthetic	NRPS-like
	GME9182_g	cluster41	2383246	2384248	-	1002	333	other
	GME9183_g	cluster41	2386081	2388034	-	1101	366	other
	GME9184_g	cluster41	2396365	2398082	-	1284	427	other
scaffold6	GME9366_g	cluster42	3108639	3110744	-	1776	591	other		oosporein biosynthetic gene cluster	Beauveria bassiana ARSEF 2860	0.28
	GME9367_g	cluster42	3111731	3112769	+	1038	345	other
	GME9368_g	cluster42	3113006	3113615	+	444	147	other
	GME9369_g	cluster42	3114060	3114717	-	657	218	biosynthetic-additional
	GME9370_g	cluster42	3115249	3116187	+	858	285	other
	GME9371_g	cluster42	3116770	3118589	-	1698	565	transport
	GME9372_g	cluster42	3120336	3120969	+	585	194	other
	GME9373_g	cluster42	3121223	3123849	-	2565	854	other
	GME9374_g	cluster42	3126118	3134040	+	7323	2440	biosynthetic	T1PKS
	GME9375_g	cluster42	3137482	3138725	-	843	280	other
	GME9376_g	cluster42	3144486	3145003	-	294	97	other
scaffold7	GME5036_g	cluster43	44930	46802	-	1623	540	other
	GME5037_g	cluster43	47586	49273	-	1548	515	other
	GME5038_g	cluster43	52438	53605	+	1167	388	other
	GME5039_g	cluster43	55654	57368	-	1017	338	other
	GME5040_g	cluster43	58585	62245	-	1530	509	biosynthetic-additional
	GME5041_g	cluster43	64230	73542	+	7305	2434	biosynthetic	T1PKS
	GME5042_g	cluster43	74492	75987	+	1389	462	other
	GME5043_g	cluster43	77585	78221	-	636	211	other
	GME5044_g	cluster43	79631	82772	+	3141	1046	other
	GME5045_g	cluster43	84029	85574	+	1545	514	other
	GME5046_g	cluster43	86116	86761	-	534	177	other
	GME5047_g	cluster43	88546	90018	-	1272	423	other
	GME5048_g	cluster43	90996	92273	+	1089	362	other
	GME5049_g	cluster43	92546	93219	-	624	207	biosynthetic	fungal-RiPP-like
	GME5050_g	cluster43	95564	96047	+	483	160	other
	GME5051_g	cluster43	96812	97465	-	549	182	other
	GME5052_g	cluster43	98341	99356	+	903	300	other
	GME5053_g	cluster43	100165	103584	+	843	280	biosynthetic-additional
	GME5054_g	cluster43	104399	106192	+	1047	348	other
	GME5055_g	cluster43	106750	108273	-	1299	432	other
	GME5056_g	cluster43	110117	111470	+	1353	450	other
	GME5057_g	cluster43	111939	113640	-	1593	530	other
	GME5058_g	cluster43	117594	118172	+	489	162	other
	GME5059_g	cluster43	119289	121521	+	1902	633	transport
scaffold7	GME5429_g	cluster44	1661106	1664548	+	3240	1079	other
	GME5430_g	cluster44	1669920	1671029	-	957	318	other
	GME5431_g	cluster44	1671610	1673306	-	1497	498	other
	GME5432_g	cluster44	1673865	1674273	+	324	107	other
	GME5433_g	cluster44	1674815	1676718	+	1836	611	cytochrome P450
	GME5434_g	cluster44	1677233	1678209	+	786	261	other
	GME5435_g	cluster44	1679080	1679478	-	207	68	other
	GME5436_g	cluster44	1680330	1683529	-	3141	1046	biosynthetic	NRPS-like
	GME5437_g	cluster44	1685084	1686702	+	1464	487	transport
	GME5438_g	cluster44	1687755	1688349	+	594	197	other
	GME5439_g	cluster44	1689028	1690019	-	936	311	other
	GME5440_g	cluster44	1690592	1691264	-	672	223	other
	GME5441_g	cluster44	1693535	1697711	+	4086	1361	other
	GME5442_g	cluster44	1698447	1702111	+	3471	1156	other
scaffold8	GME3325_g	cluster45	173728	175362	+	1281	426	biosynthetic-additional		squalestatin S1 biosynthetic gene cluster	Aspergillus sp. Z5	0.4
	GME3326_g	cluster45	176068	178879	-	2811	936	regulatory
	GME3327_g	cluster45	180594	182245	-	1404	467	biosynthetic	terpene
	GME3328_g	cluster45	184957	185977	+	915	304	biosynthetic-additional
	GME3329_g	cluster45	187158	188833	+	1533	510	other
scaffold8	GME3608_g	cluster46	1169832	1170915	-	1083	360	other
	GME3609_g	cluster46	1171905	1173492	+	1524	507	other
	GME3610_g	cluster46	1174144	1174890	-	516	171	other
	GME3611_g	cluster46	1178132	1178886	-	570	189	biosynthetic-additional
	GME3612_g	cluster46	1186465	1187800	-	1116	371	other
	GME3613_g	cluster46	1188773	1191965	+	3192	1063	biosynthetic	NRPS-like
	GME3614_g	cluster46	1192089	1193979	-	1764	587	other
	GME3615_g	cluster46	1196424	1198337	-	1662	553	other
	GME3616_g	cluster46	1203726	1207545	+	3657	1218	other
	GME3617_g	cluster46	1207956	1209495	-	1539	512	other
scaffold9	GME6961_g	cluster47	38801	40076	+	1275	424	other		4-methyl-5-dimethyltetradecahexaene-β-ketolactone biosynthetic gene cluster	Aspergillus stellatus	0.71
	GME6962_g	cluster47	43585	45088	-	1440	479	biosynthetic-additional
	GME6963_g	cluster47	47990	50541	+	2190	729	biosynthetic-additional CYP505A2, cytochrome P450
	GME6964_g	cluster47	50995	52527	-	1479	492	other
	GME6965_g	cluster47	53915	54285	+	156	51	other
	GME6966_g	cluster47	56090	65424	-	8409	2802	biosynthetic	T1PKS
	GME6967_g	cluster47	66703	67871	-	1098	365	biosynthetic-additional
	GME6968_g	cluster47	68994	70018	-	894	297	biosynthetic-additional
	GME6969_g	cluster47	71325	72627	+	1302	433	other
	GME6970_g	cluster47	73506	76075	+	2508	835	biosynthetic-additional
	GME6971_g	cluster47	76989	78246	+	1080	359	other
	GME6972_g	cluster47	80328	82750	+	1647	548	transport
	GME6973_g	cluster47	83361	85421	-	1278	425	biosynthetic-additional CYP54C4 , cytochrome P450
scaffold9	GME7027_g	cluster48	279245	279927	-	438	145	other
	GME7028_g	cluster48	281261	281757	-	300	99	other
	GME7029_g	cluster48	283434	284217	+	783	260	other
	GME7030_g	cluster48	284426	286073	-	1647	548	other
	GME7031_g	cluster48	288120	290071	-	1083	360	other
	GME7032_g	cluster48	292199	293543	+	1344	447	other
	GME7033_g	cluster48	297387	308084	+	8793	2930	biosynthetic	T1PKS
	GME7034_g	cluster48	308492	311500	+	2202	733	other
	GME7035_g	cluster48	312237	313476	+	1065	354	other
	GME7036_g	cluster48	315719	317635	+	1452	483	other
	GME7037_g	cluster48	318399	319406	+	915	304	other
	GME7038_g	cluster48	321552	322623	+	1071	356	other
	GME7039_g	cluster48	322785	327221	-	3159	1052	other
scaffold9	GME7089_g	cluster49	602404	603435	-	921	306	other		aspulvinone H biosynthetic gene cluster	Aspergillus terreus NIH2624	1
	GME7090_g	cluster49	604485	606083	-	1392	463	biosynthetic-additional CYP682K1, cytochrome P450
	GME7091_g	cluster49	608318	609762	+	1092	363	other
	GME7092_g	cluster49	610199	614509	-	2193	730	biosynthetic-additional CYP607A1 , cytochrome P450
	GME7093_g	cluster49	615847	618263	-	2334	777	biosynthetic	NRPS-like
	GME7094_g	cluster49	620107	621750	+	1272	423	biosynthetic-additional
	GME7095_g	cluster49	622625	623965	-	804	267	biosynthetic	fungal-RiPP-like
	GME7096_g	cluster49	625636	626578	+	708	235	other
	GME7097_g	cluster49	627243	633762	-	6339	2112	biosynthetic	NRPS
	GME7098_g	cluster49	635596	636855	+	1089	362	other
	GME7099_g	cluster49	637104	641149	-	3996	1331	transport
	GME7100_g	cluster49	641314	643515	-	1032	343	biosynthetic-additional
	GME7101_g	cluster49	644257	645711	+	1344	447	biosynthetic-additional
	GME7102_g	cluster49	648936	650950	+	1722	573	transport
	GME7103_g	cluster49	652570	653656	+	1086	361	biosynthetic-additional
scaffold9	GME7244_g	cluster50	1131668	1132636	+	897	298	other		HEx-pks1 polyketide biosynthetic gene cluster	Paraphaeosphaeria sporulosa	0.4
	GME7245_g	cluster50	1132756	1133977	-	1005	334	biosynthetic-additional
	GME7246_g	cluster50	1134577	1135651	+	909	302	other
	GME7247_g	cluster50	1136372	1138489	-	1890	629	biosynthetic-additional
	GME7248_g	cluster50	1139934	1141602	+	1182	393	other
	GME7249_g	cluster50	1142051	1143766	-	1680	559	biosynthetic-additional
	GME7250_g	cluster50	1145120	1146122	+	1002	333	biosynthetic-additional
	GME7251_g	cluster50	1147190	1155109	+	7395	2464	biosynthetic	T1PKS
	GME7252_g	cluster50	1155623	1159366	+	2274	757	biosynthetic-additional
	GME7253_g	cluster50	1160045	1160654	+	609	202	other
	GME7254_g	cluster50	1162051	1164787	+	2619	872	other
	GME7255_g	cluster50	1165395	1166337	-	942	313	other
	GME7256_g	cluster50	1169461	1169994	+	354	117	other
scaffold9	GME7277_g	cluster51	1248696	1249647	-	951	316	other
	GME7278_g	cluster51	1252912	1258027	+	4338	1445	other
	GME7279_g	cluster51	1258573	1260074	-	1395	464	biosynthetic-additional
	GME7280_g	cluster51	1266837	1277403	+	10374	3457	biosynthetic	NRPS
	GME7281_g	cluster51	1278428	1280723	-	1170	389	other
	GME7282_g	cluster51	1282522	1284789	+	1905	634	other
	GME7283_g	cluster51	1285746	1286091	+	261	86	other
	GME7284_g	cluster51	1286380	1288101	-	1425	474	other
	GME7285_g	cluster51	1289240	1292905	-	3369	1122	biosynthetic	NRPS-like
	GME7286_g	cluster51	1293506	1294520	+	867	288	biosynthetic-additional
	GME7287_g	cluster51	1294835	1295296	-	348	115	other
	GME7288_g	cluster51	1296007	1296977	-	903	300	other
	GME7289_g	cluster51	1298725	1300422	+	1416	471	other
	GME7290_g	cluster51	1301712	1301968	+	129	42	other
	GME7291_g	cluster51	1302668	1304174	+	1506	501	other
	GME7292_g	cluster51	1304657	1309106	-	2838	945	other
scaffold10	GME2317_g	cluster52	340036	341375	-	1179	392	other		UNII-YC2Q1O94PT biosynthetic gene cluster	Alternaria alternata	1
	GME2318_g	cluster52	343144	344556	+	1128	375	biosynthetic-additional
	GME2319_g	cluster52	345493	346816	-	987	328	biosynthetic-additional
	GME2320_g	cluster52	349834	351208	+	1128	375	biosynthetic	terpene
	GME2321_g	cluster52	354651	355215	-	564	187	other
	GME2322_g	cluster52	358534	358945	-	228	75	other
	GME2323_g	cluster52	359204	359942	+	576	191	biosynthetic-additional
scaffold10	GME2454_g	cluster53	810065	810419	+	354	117	other
	GME2455_g	cluster53	811126	811594	-	468	155	other
	GME2456_g	cluster53	814237	816243	+	1656	551	biosynthetic-additional
	GME2457_g	cluster53	816524	818084	-	1560	519	biosynthetic-additional
	GME2458_g	cluster53	819036	820782	-	1467	488	transport
	GME2459_g	cluster53	822533	824199	+	1155	384	biosynthetic-additional
	GME2460_g	cluster53	825048	827493	+	2340	779	other
	GME2461_g	cluster53	827750	829852	-	1632	543	biosynthetic-additional
	GME2462_g	cluster53	831664	832682	+	948	315	other
	GME2463_g	cluster53	833531	834545	+	1014	337	biosynthetic-additional
	GME2464_g	cluster53	834807	837208	-	1965	654	other
	GME2465_g	cluster53	838879	840031	-	804	267	biosynthetic	fungal-RiPP-like
	GME2466_g	cluster53	842182	843438	+	885	294	biosynthetic-additional
	GME2467_g	cluster53	847490	851036	+	3546	1181	other
	GME2468_g	cluster53	852124	852595	-	471	156	other
	GME2469_g	cluster53	852739	854857	+	1428	475	other
	GME2470_g	cluster53	856477	856859	+	222	73	other
	GME2471_g	cluster53	857388	858642	-	741	246	other
	GME2472_g	cluster53	859523	865498	-	5925	1974	other
scaffold10	GME2514_g	cluster54	1010453	1011039	-	351	116	other		neosartorin biosynthetic gene cluster	Aspergillus novofumigatus IBT 16806	0.26
	GME2515_g	cluster54	1011518	1013592	+	2013	670	other
	GME2516_g	cluster54	1013999	1015589	-	1590	529	other
	GME2517_g	cluster54	1021222	1022892	+	1296	431	other
	GME2518_g	cluster54	1025938	1026829	+	660	219	other
	GME2519_g	cluster54	1027125	1028046	+	921	306	other
	GME2520_g	cluster54	1028943	1035546	-	5640	1879	biosynthetic	T1PKS
	GME2521_g	cluster54	1037155	1038207	+	966	321	biosynthetic-additional
	GME2522_g	cluster54	1039087	1039519	-	432	143	other
	GME2523_g	cluster54	1040241	1040756	+	387	128	other
	GME2524_g	cluster54	1041232	1042867	-	1635	544	other
	GME2525_g	cluster54	1045910	1047639	+	1419	472	biosynthetic-additional
	GME2526_g	cluster54	1047782	1049997	-	1818	605	transport
	GME2527_g	cluster54	1050927	1052636	+	1575	524	biosynthetic-additional CYP5282B1 , cytochrome P450
	GME2528_g	cluster54	1054135	1054984	+	849	282	other
scaffold11	GME3013_g	cluster55	88930	91723	-	2679	892	other
	GME3014_g	cluster55	93041	93820	+	642	213	other
	GME3015_g	cluster55	94280	95144	-	864	287	other
	GME3016_g	cluster55	100514	101214	-	561	186	other
	GME3017_g	cluster55	102230	103734	-	1449	482	regulatory
	GME3018_g	cluster55	104567	108610	+	3744	1247	other
	GME3019_g	cluster55	109257	109986	-	357	118	other
	GME3020_g	cluster55	111081	113541	-	2460	819	other
	GME3021_g	cluster55	117704	118741	-	915	304	biosynthetic	fungal-RiPP-like
	GME3022_g	cluster55	119909	120118	+	138	45	other
	GME3023_g	cluster55	122839	125762	+	1677	558	other
	GME3024_g	cluster55	126384	127666	-	1170	389	other
	GME3025_g	cluster55	129680	131408	+	1521	506	other
	GME3026_g	cluster55	131835	134426	-	1194	397	other
	GME3027_g	cluster55	135427	136596	-	1095	364	biosynthetic-additional
	GME3028_g	cluster55	137855	139682	+	1827	608	transport
	GME3029_g	cluster55	140003	141836	-	1662	553	other
	GME3030_g	cluster55	143685	145272	+	1587	528	other
	GME3031_g	cluster55	146196	148566	-	2370	789	other
scaffold11	GME3048_g	cluster56	200604	205384	+	2232	743	transport		pneumocandin B0 biosynthetic gene cluster	Glarea lozoyensis ATCC 20868	0.06
	GME3049_g	cluster56	207085	207869	+	552	183	other
	GME3050_g	cluster56	210680	212849	-	2025	674	other
	GME3051_g	cluster56	214054	215701	-	1647	548	biosynthetic-additional CYP5302A1 , cytochrome P450
	GME3052_g	cluster56	217469	218931	-	1389	462	other
	GME3053_g	cluster56	220080	228400	+	7566	2521	biosynthetic	T1PKS
	GME3054_g	cluster56	229801	231359	+	1359	452	biosynthetic-additional CYP682K1, cytochrome P450
	GME3055_g	cluster56	231936	233513	-	1482	493	other
	GME3056_g	cluster56	238351	239547	+	1035	344	transport
	GME3057_g	cluster56	240193	241593	-	1143	380	biosynthetic-additional
	GME3058_g	cluster56	243841	258730	+	13758	4585	biosynthetic	NRPS
	GME3059_g	cluster56	259469	260462	-	993	330	other
	GME3060_g	cluster56	261378	262305	-	927	308	other
	GME3061_g	cluster56	264655	267435	+	2688	895	other
	GME3062_g	cluster56	267596	268038	-	360	119	other
	GME3063_g	cluster56	268825	269332	+	507	168	other
	GME3064_g	cluster56	270037	271239	-	1005	334	other
	GME3065_g	cluster56	273648	274842	-	1194	397	other
	GME3066_g	cluster56	276392	276834	-	348	115	other
scaffold11	GME3074_g	cluster57	301148	302689	-	1194	397	other
	GME3075_g	cluster57	306567	307534	+	750	249	other
	GME3076_g	cluster57	310918	311933	+	924	307	other
	GME3077_g	cluster57	312886	313448	+	414	137	other
	GME3078_g	cluster57	314021	314641	+	525	174	other
	GME3079_g	cluster57	314810	316472	-	1662	553	other
	GME3080_g	cluster57	318100	318985	+	885	294	biosynthetic-additional
	GME3081_g	cluster57	320145	324897	+	3300	1099	biosynthetic	NRPS-like
	GME3082_g	cluster57	325786	326929	+	1143	380	other
	GME3083_g	cluster57	328085	328787	-	399	132	other
	GME3084_g	cluster57	330883	331531	+	540	179	other
	GME3085_g	cluster57	331958	333380	-	1422	473	other
	GME3086_g	cluster57	333920	335556	+	1554	517	other
	GME3087_g	cluster57	337808	342900	+	4890	1629	biosynthetic-additional
scaffold12	GME3909_g	cluster58	270649	273538	+	1332	443	other
	GME3910_g	cluster58	273767	275672	-	1710	569	other
	GME3911_g	cluster58	278364	280778	-	2037	678	other
	GME3912_g	cluster58	281525	283431	+	1665	554	other
	GME3913_g	cluster58	284887	285171	-	177	58	other
	GME3914_g	cluster58	287219	287760	-	336	111	other
	GME3915_g	cluster58	289124	292623	+	3018	1005	biosynthetic	NRPS-like
	GME3916_g	cluster58	292712	293615	-	798	265	other
	GME3917_g	cluster58	294226	296733	-	1941	646	other
	GME3918_g	cluster58	297654	301551	-	3834	1277	other
	GME3919_g	cluster58	302861	304591	+	1578	525	other
	GME3920_g	cluster58	306429	307673	-	1083	360	other
scaffold12	GME4122_g	cluster59	1044981	1045239	-	204	67	other		terrestric acid biosynthetic gene cluster	Penicillium crustosum	0.75
	GME4123_g	cluster59	1046176	1047377	-	1098	365	biosynthetic-additional
	GME4124_g	cluster59	1048477	1050446	+	1308	435	transport
	GME4125_g	cluster59	1051115	1052166	-	948	315	other
	GME4126_g	cluster59	1053618	1054104	+	486	161	other
	GME4127_g	cluster59	1055170	1057890	+	1716	571	other
	GME4128_g	cluster59	1059686	1060905	+	894	297	biosynthetic-additional
	GME4129_g	cluster59	1061485	1063575	-	1521	506	biosynthetic-additional CYP65AM1, cytochrome P450
	GME4130_g	cluster59	1064430	1077327	+	12201	4066	biosynthetic	T1PKS/NRPS
	GME4131_g	cluster59	1085705	1086164	-	459	152	other
	GME4132_g	cluster59	1087436	1088214	-	417	138	other
	GME4133_g	cluster59	1088340	1093534	-	3288	1095	other
scaffold13	GME2582_g	cluster60	90374	92538	+	1998	665	other
	GME2583_g	cluster60	93366	95294	-	1821	606	other
	GME2584_g	cluster60	102343	103792	+	1314	437	transport
	GME2585_g	cluster60	104124	105540	-	1056	351	other
	GME2586_g	cluster60	106434	107941	+	1182	393	biosynthetic-additional
	GME2587_g	cluster60	112747	113759	+	825	274	biosynthetic	fungal-RiPP-like
	GME2588_g	cluster60	114545	116050	+	1425	474	biosynthetic-additional
	GME2589_g	cluster60	116339	119772	-	3117	1038	other
	GME2590_g	cluster60	122825	124891	+	1806	601	other
	GME2591_g	cluster60	125271	126498	-	1110	369	other
	GME2592_g	cluster60	127588	131757	-	2385	794	other
	GME2593_g	cluster60	132907	135243	-	1815	604	other
	GME2594_g	cluster60	135771	136722	+	951	316	other
	GME2595_g	cluster60	137138	140607	-	3249	1082	transport
	GME2596_g	cluster60	142165	143438	+	1200	399	biosynthetic-additional
scaffold14	GME8264_g	cluster61	115422	117393	+	1971	656	other
	GME8265_g	cluster61	118042	119074	+	873	290	other
	GME8266_g	cluster61	119166	121429	-	1995	664	biosynthetic-additional
	GME8267_g	cluster61	122303	123858	-	1317	438	biosynthetic-additional
	GME8268_g	cluster61	125806	126793	-	987	328	other
	GME8269_g	cluster61	132851	138183	-	4467	1488	biosynthetic	NRPS-like
	GME8270_g	cluster61	140226	141810	+	1431	476	other
	GME8271_g	cluster61	142419	142760	-	261	86	other
	GME8272_g	cluster61	143576	145604	-	1875	624	other
	GME8273_g	cluster61	148780	149966	-	1095	364	other
	GME8274_g	cluster61	150974	152953	+	816	271	other
	GME8275_g	cluster61	154304	154760	-	402	133	other
