# Supplementary material for: Genome sequencing of Elaeocarpus spp. stem blight pathogen Pseudocryphonectria elaeocarpicola reveals potential adaptations to colonize woody bark
Source: BMC Genomics. 2024 Jul 24;25:714. doi: 10.1186/s12864-024-10615-5 (PMC11267912; doi:10.1186/s12864-024-10615-5)
Supplement: Supplementary file 5 — Additional file 5: Table S4. Inventory of Cytochrome P450 related enzyme (CYPs) in P. elaeocarpicola. [file 12864_2024_10615_MOESM5_ESM.xlsx]

## Sheet: Sheet1
Table S4 Inventory of Cytochrome P450 related enzyme (CYPs) in P. elaeocarpicola
Gene ID	FCPD Systemic Name	Locus Name	Besthit of Nelson's
GME10837_g	P450_Cp015	fgenesh1_pg.C_scaffold_3001268	CYP504B13 Aspergillus terreus
GME9426_g	P450_Cp067	fgenesh1_pg.C_scaffold_17000043	CYP5053C1 Aspergillus terreus
GME9865_g	P450_Cp004	e_gw1.3.2518.1	CYP505A2 N. crassa AABX01000234.1 cont3.292 NCU05185.1
GME6963_g	P450_Cp080	estExt_fgenesh1_pg.C_20039	CYP505A2 N. crassa AABX01000234.1 cont3.292 NCU05185.1
GME740_g	P450_Cp095	e_gw1.4.1023.1	CYP505D6pc.17.40.1 Phanerochaete chrysosporium
GME2496_g	P450_Cp050	e_gw1.8.40.1	CYP505K1 Mycosphaerella fijiensis
GME6489_g	P450_Cp097	estExt_Genewise1.C_40512	CYP5072A1 # is same seq as CYP5030A1
GME7869_g	P450_Cp088	estExt_Genewise1.C_21591	CYP5072A1 # is same seq as CYP5030A1
GME3094_g	P450_Cp034	e_gw1.10.450.1	CYP5078B2 FD670996 Mycosphaerella fijiensis MfEST3
GME8041_g	P450_Cp087	e_gw1.2.370.1	CYP5080B3 Neosartorya fischeri
GME4849_g	P450_Cp072	fgenesh1_pg.C_scaffold_7000534	CYP5093A4Phaeosphaeria nodorum SN15
GME2430_g	P450_Cp053	e_gw1.8.225.1	CYP5093A4Phaeosphaeria nodorum SN15
GME7219_g	P450_Cp083	fgenesh1_pg.C_scaffold_2000266	CYP5111A1Aspergillus oryzae
GME9358_g	P450_Cp119	fgenesh1_pm.C_scaffold_15000069	CYP511A1 Botrytis cinerea AY277723
GME9655_g	P450_063	CH063_03704T0	CYP5135A1 Phomopsis amygdali
GME8106_g	P450_Sc006	estExt_fgenesh2_pg.C_10473	CYP5150A4 genewise.95.20.1
GME3968_g	P450_AnC142	An16g08060	CYP5169A1 Aspergillus niger
GME2135_g	P450_Cp022	e_gw1.1.443.1	CYP5201A2 Mycosphaerella fijiensis
GME9251_g	P450_Cp038	fgenesh1_pg.C_scaffold_9000022	CYP5227A1 Batrachochytrium dendrobatidis JEL423
GME2675_g	P450_Ate057	ATEG_04721.1	CYP5235A4 Aspergillus terreus NIH2624
GME1400_g	P450_Cp026	e_gw1.1.469.1	CYP526A1 AF330109 Fusarium sporotrichioides TRI13 gene
GME6636_g	P450_Cp062	fgenesh1_pm.C_scaffold_5000386	CYP526H1 Aspergillus terreus
GME140_g	P450_Cp066	e_gw1.11.78.1	CYP5272A1 Aspergillus clavatus
GME2215_g	P450_032	CH063_01737T0	CYP527D1Botrytis cinerea = Botryotinia fuckeliana
GME7240_g	P450_Cp084	estExt_Genewise1Plus.C_20571	CYP527F1 Fusarium oxysporum
GME2527_g	P450_Cp048	estExt_fgenesh1_pg.C_80179	CYP5282B1 Talaromyces stipitatus ATCC
GME1895_g	P450_Cp024	estExt_fgenesh1_pg.C_10326	CYP528A2 Fusarium graminearum FG02458.1
GME4715_g	P450_St028	estExt_fgenesh1_pm.C_50001	CYP528A4 Nectria haematococca
GME7368_g	P450_Cp086	estExt_Genewise1Plus.C_20781	CYP529A2 Magnaporthe grisea MG00832.4
GME10847_g	P450_Cp016	estExt_fgenesh1_kg.C_30542	CYP52G2 Neosartorya fischeri
GME9660_g	P450_005	CH063_00221T0	CYP5300A1 Mycosphaerella fijiensis
GME3051_g	P450_Cp036	e_gw1.10.194.1	CYP5302A1 Mycosphaerella fijiensis
GME2294_g	P450_Cp054	estExt_Genewise1Plus.C_80811	CYP531D2 Aspergillus nidulans AN5665.1
GME8828_g	P450_Cp042	e_gw1.9.272.1	CYP532A2 Magnaporthe grisea MG07795.4
GME4644_g	P450_Cp070	estExt_Genewise1Plus.C_70725	CYP534C2 Nectria haematococca
GME1395_g	P450_Cp027	e_gw1.1.2325.1	CYP536A2 Magnaporthe grisea MG05235.4
GME1718_g	P450_Cp025	estExt_Genewise1.C_10942	CYP537A2 Fusarium graminearum FG05426.1
GME7721_g	P450_Pm070	EEA23218.1	CYP537B2Aspergillus flavus
GME6183_g	P450_Cp113	estExt_fgenesh1_pg.C_60229	CYP539A2 Magnaporthe grisea MG09920.4
GME7715_g	P450_Cp090	e_gw1.2.135.1	CYP539B1 Magnaporthe grisea MG06973.4
GME8505_g	P450_Cp030	fgenesh1_pg.C_scaffold_1001557	CYP53A11 Nectria haematococca
GME7513_g	P450_Cp094	estExt_Genewise1.C_22164	CYP540B5 Nectria haematococca
GME2503_g	P450_Cp049	estExt_fgenesh1_pg.C_80201	CYP541A3 AAFU01000004.1 Chaetomium globosum CBS 148.51
GME9010_g	P450_Cp041	estExt_Genewise1.C_90517	CYP544A4 Nectria haematococca
GME2557_g	P450_Cp047	estExt_Genewise1.C_80371	CYP548A1 N. crassa AABX01000409.1 cont3.400 NCU06895.1
GME1334_g	P450_Mf033	e_gw1.5.510.1	CYP548E6 Mycosphaerella fijiensis
GME10170_g	P450_Mf033	e_gw1.5.510.1	CYP548E6 Mycosphaerella fijiensis
GME713_g	P450_Cp060	estExt_Genewise1.C_50677	CYP54C1 Fusarium graminearum FG11536.1
GME6973_g	P450_Cp082	estExt_Genewise1Plus.C_20084	CYP54C4 Cryphonectria parasitica
GME9658_g	P450_064	CH063_03705T0	CYP551D1 Mycosphaerella fijiensis
GME6924_g	P450_Cp111	fgenesh1_pg.C_scaffold_14000099	CYP561D2P Fusarium oxysporum
GME9569_g	P450_Cp001	fgenesh1_pm.C_scaffold_3000065	CYP567B2 Fusarium oxysporum
GME10460_g	P450_Cp009	fgenesh1_pg.C_scaffold_3000912	CYP570B1 Magnaporthe grisea MG01544.4
GME227_g	P450_Pa028	Pa_3_950	CYP570J1 Histoplasma capsulatum G217B
GME4641_g	P450_Ptr083	PTRG_10301	CYP577A1 Magnaporthe grisea revise and shorten at C-term
GME8786_g	P450_Cp043	fgenesh1_pg.C_scaffold_9000444	CYP578A1 Magnaporthe grisea MG04605.4poor match AACU01001135 cont2.866
GME4183_g	P450_Pm085	EEA21215.1	CYP584E8 Aspergillus niger
GME9682_g	P450_Cp003	estExt_Genewise1.C_30372	CYP586C3 Aspergillus niger
GME10456_g	P450_Afl088	AFL2G_07229	CYP58B2P Aspergillus oryzae
GME10795_g	P450_Afl088	AFL2G_07229	CYP58B2P Aspergillus oryzae
GME9446_g	P450_Afl088	AFL2G_07229	CYP58B2P Aspergillus oryzae
GME5632_g	P450_Afl088	AFL2G_07229	CYP58B2P Aspergillus oryzae
GME4366_g	P450_Hc024	HCB03452.1	CYP59D1Aspergillus oryzae
GME2254_g	P450_Afl039	AFL2G_03725	CYP6003B1 Aspergillus flavus
GME7440_g	P450_Ate005	ATEG_00556.1	CYP606A3P Aspergillus terreus
GME2921_g	P450_Cp115	estExt_fgenesh1_pm.C_60459	CYP606B2 Fusarium oxysporum
GME7092_g	P450_Bc170	BC1G_05470	CYP607A1 Magnaporthe grisea MG07247.4poor match AACU01000236 cont2.1347
GME8464_g	P450_Cp033	e_gw1.1.2368.1	CYP609A1 Magnaporthe grisea MG07210.4poor match AACU01000230 cont2.1339
GME6497_g	P450_Cp096	estExt_fgenesh1_pg.C_40254	CYP617A2 Nectria haematococca
GME4182_g	P450_Pm086	EEA21217.1	CYP617A2 Nectria haematococca
GME10424_g	P450_Cp008	estExt_Genewise1Plus.C_31820	CYP61A1 Nectria haematococca
GME10174_g	P450_Cp006	fgenesh1_pg.C_scaffold_3000650	CYP620E6 Aspergillus clavatus
GME661_g	P450_Cp059	estExt_Genewise1.C_50603	CYP621A3 Gibberella moniliformis
GME6632_g	P450_Cp061	e_gw1.5.958.1	CYP628C1Aspergillus flavus
GME9894_g	P450_Cp005	fgenesh1_pg.C_scaffold_3000400	CYP638A1 Fusarium graminearum FG02114.1
GME7333_g	P450_Cp085	estExt_fgenesh1_pg.C_20384	CYP638A2 Fusarium verticillioides
GME2530_g	P450_EF032	EfO2.075130.1	CYP641A2 Nectria haematococca
GME7724_g	P450_AnA116	estExt_GeneWisePlus.C_50091	CYP657B5 Aspergillus niger
GME7688_g	P450_Ci015	CIMG_02482.2	CYP657C2 Coccidioides immitis
GME4129_g	P450_Cp021	estExt_Genewise1Plus.C_10056	CYP65AM1 Aspergillus niger
GME7522_g	P450_Cp093	fgenesh1_pg.C_scaffold_2001090	CYP65B2 Magnaporthe grisea MG06544.4
GME3345_g	P450_Cp112	e_gw1.6.1157.1	CYP65M1 Magnaporthe grisea MG00651.4
GME2695_g	P450_Cp099	fgenesh1_pm.C_scaffold_4000688	CYP65Q1 Fusarium graminearum FG07765.1
GME9067_g	P450_Lm062	Lema_T060820.1	CYP65R2 Fusarium verticillioides
GME2851_g	P450_Cp100	estExt_Genewise1.C_42155	CYP65R2 Fusarium verticillioides
GME5267_g	P450_Cp121	estExt_fgenesh1_pm.C_130072	CYP65V6 Aspergillus terreus
GME3948_g	P450_Cp055	fgenesh1_pm.C_scaffold_8000316	CYP65V6 Aspergillus terreus
GME9048_g	P450_Cp040	fgenesh1_pg.C_scaffold_9000206	CYP660E1 Coccidioides immitis
GME5288_g	P450_Ate113	ATEG_09350.1	CYP662A3 Aspergillus terreus
GME7090_g	P450_Cp051	estExt_Genewise1Plus.C_80567	CYP682K1 Uncinocarpus reesii
GME3054_g	P450_Cp035	e_gw1.10.147.1	CYP682K1 Uncinocarpus reesii
GME4797_g	P450_Cp071	estExt_fgenesh1_pm.C_70362	CYP684A2 old name = CYP5041A2 Aspergillus oryzae
GME7608_g	P450_Cp091	e_gw1.2.1464.1	CYP684A6 Aspergillus terreus
GME2095_g	P450_Cp023	e_gw1.1.2429.1	CYP684B2 Fusarium verticillioides
GME1219_g	P450_Pa074	Pa_7_5740	N/A
GME1477_g	P450_Pa074	Pa_7_5740	N/A
GME965_g	P450_Ha0153	Hanno_08615	N/A
GME10038_g	P450_Ha0153	Hanno_08615	N/A
GME10270_g	P450_056	maker-scaffold_6-exonerate_est2genome-gene-2.14-mRNA-1	N/A
GME9583_g	P450_166	e_gw1.3.1662.1	N/A
GME9733_g	P450_Hc026	HCB04253.1	N/A
GME4433_g	Undeterminded	GSTUMT00003906001	N/A
GME8089_g	P450_Fv251	FVEG_03368T0	N/A
GME9345_g	Undeterminded	PCON_06884m.01	N/A
GME5149_g	P450_Ab003	AB04508.1	N/A
GME5433_g	P450_Fol252	FOXG_20661T0	N/A
GME7222_g	P450_081	maker-Caloplaca_flavorubescens_scaffold_1-augustus-gene-23.48-mRNA-1	N/A
GME2447_g	P450_Ta097	estExt_fgenesh1_kg.C_contig_230135	N/A
GME3946_g	P450_Pa074	Pa_7_5740	N/A
GME1116_g	NA	NA	NA
GME1264_g	NA	NA	NA
GME1917_g	NA	NA	NA
GME2213_g	NA	NA	NA
GME2223_g	NA	NA	NA
GME356_g	NA	NA	NA
GME569_g	NA	NA	NA
GME10033_g	NA	NA	NA
GME10101_g	NA	NA	NA
GME10890_g	NA	NA	NA
GME9410_g	NA	NA	NA
GME9753_g	NA	NA	NA
GME5820_g	NA	NA	NA
GME6492_g	NA	NA	NA
GME6565_g	NA	NA	NA
GME6744_g	NA	NA	NA
GME4714_g	NA	NA	NA
GME7411_g	NA	NA	NA
GME7465_g	NA	NA	NA
GME7677_g	NA	NA	NA
GME7823_g	NA	NA	NA
GME8055_g	NA	NA	NA
GME8238_g	NA	NA	NA
GME8545_g	NA	NA	NA
GME9245_g	NA	NA	NA
GME5252_g	NA	NA	NA
GME5351_g	NA	NA	NA
GME5402_g	NA	NA	NA
GME5469_g	NA	NA	NA
GME5730_g	NA	NA	NA
GME5778_g	NA	NA	NA
GME3425_g	NA	NA	NA
GME3654_g	NA	NA	NA
GME7192_g	NA	NA	NA
GME7210_g	NA	NA	NA
GME7259_g	NA	NA	NA
GME7264_g	NA	NA	NA
GME7327_g	NA	NA	NA
GME2297_g	NA	NA	NA
GME4051_g	NA	NA	NA
GME4117_g	NA	NA	NA
GME2852_g	NA	NA	NA
GME8360_g	NA	NA	NA
