# Supplementary material for: Genome sequencing of Elaeocarpus spp. stem blight pathogen Pseudocryphonectria elaeocarpicola reveals potential adaptations to colonize woody bark
Source: BMC Genomics. 2024 Jul 24;25:714. doi: 10.1186/s12864-024-10615-5 (PMC11267912; doi:10.1186/s12864-024-10615-5)
Supplement: Supplementary file 6 — Additional file 6: Table S5. Putative CYP genes showing homology to known fungal CYP genes. [file 12864_2024_10615_MOESM6_ESM.xlsx]

## Sheet: Sheet1
Table S5 Putative CYP genes showing homology to known fungal CYP genes
Gene ID	PHI-base entry	Pathogen Gene	Pathogen	Mutant Phenotype	Reference
GME1718_g	PHI:6331	VdCYP1	Verticillium dahliae	loss of pathogenicity	Zhang, Dan-Dan et al.(2016)
GME4183_g	PHI:2357	CYP52X1	Beauveria bassiana	reduced virulence	Zhang, Shizhu et al. (2012)
GME5351_g	PHI:2908	CYP51B	Fusarium graminearum	reduced virulence	Fan, Jieru et al. (2013)
GME6636_g	PHI:4609	BxCYP33D3	Bursaphelenchus xylophilus	reduced virulence	Xu, Xiao-Lu et al. (2015)
GME6973_g	PHI:9826	CYP51C	Fusarium graminearum	reduced virulence	He, Fuxin et al.(2019)
GME9894_g	PHI:12031	FgCYP51A	Fusarium graminearum	reduced virulence	Zhao, Huahua et al.(2022)
Zhang, D. D., Wang, X. Y., Chen, J. Y., Kong, Z. Q., Gui, Y. J., Li, N. Y., Bao, Y. M., & Dai, X. F. (2016). Identification and characterization of a pathogenicity-related gene VdCYP1 from Verticillium dahliae. Scientific reports, 6, 27979. https://doi.org/10.1038/srep27979
Zhang, S., Widemann, E., Bernard, G., Lesot, A., Pinot, F., Pedrini, N., & Keyhani, N. O. (2012). CYP52X1, representing new cytochrome P450 subfamily, displays fatty acid hydroxylase activity and contributes to virulence and growth on insect cuticular substrates in entomopathogenic fungus Beauveria bassiana. The Journal of biological chemistry, 287(16), 13477–13486. https://doi.org/10.1074/jbc.M1…
Fan, J., Urban, M., Parker, J. E., Brewer, H. C., Kelly, S. L., Hammond-Kosack, K. E., Fraaije, B. A., Liu, X., & Cools, H. J. (2013). Characterization of the sterol 14α-demethylases of Fusarium graminearum identifies a novel genus-specific CYP51 function. The New phytologist, 198(3), 821–835. https://doi.org/10.1111/nph.12193
Xu, X. L., Wu, X. Q., Ye, J. R., & Huang, L. (2015). Molecular characterization and functional analysis of three pathogenesis-related cytochrome P450 genes from Bursaphelenchus xylophilus (Tylenchida: Aphelenchoidoidea). International journal of molecular sciences, 16(3), 5216–5234. https://doi.org/10.3390/ijms16035216
He, F., Zhang, R., Zhao, J., Qi, T., Kang, Z., & Guo, J. (2019). Host-Induced Silencing of Fusarium graminearum Genes Enhances the Resistance of Brachypodium distachyon to Fusarium Head Blight. Frontiers in plant science, 10, 1362. https://doi.org/10.3389/fpls.2019.01362
Zhao, H., Tao, X., Song, W., Xu, H., Li, M., Cai, Y., Wang, J., Duan, Y., & Zhou, M. (2022). Mechanism of Fusarium graminearum Resistance to Ergosterol Biosynthesis Inhibitors: G443S Substitution of the Drug Target FgCYP51A. Journal of agricultural and food chemistry, 70(6), 1788–1798. https://doi.org/10.1021/acs.jafc.1c07543
