# Supplementary material for: Genome sequencing of Elaeocarpus spp. stem blight pathogen Pseudocryphonectria elaeocarpicola reveals potential adaptations to colonize woody bark
Source: BMC Genomics. 2024 Jul 24;25:714. doi: 10.1186/s12864-024-10615-5 (PMC11267912; doi:10.1186/s12864-024-10615-5)
Supplement: Supplementary file 7 — Additional file 7: Table S6. Distribution of genes coding for membrane transporter families in P. elaeocarpicola. [file 12864_2024_10615_MOESM7_ESM.xlsx]

## Sheet: Sheet1
Table S6 Distribution of genes coding for membrane transporter families in P. elaeocarpicola
Family ID	Family Description		Gene Number
1: Channels/Pores	1.A	α-Type Channels	31
	1.B	β-Barrel Porins	4
	1.C	Pore-Forming Toxins (Proteins and Peptides)	1
	1.F	Vesicle Fusion Pores	2
	1.H	Paracellular Channels	1
	1.I	Membrane-bounded Channels	37
	1.N	Cell Fusion Pores	2
	1.Q	Fungal Septal Pores	5
	1.R	Membrane Contact Site (MCS) for Interorganellar Transport	1
2: Electrochemical Potential-driven Transporters	2.A	Porters (uniporters, symporters, antiporters)	181
	2.D	Transcompartment Lipid Carrier	2
3: Primary Active Transporters	3.A	P-P-bond-hydrolysis-driven transporters	110
	3.B	Decarboxylation-driven transporters	1
	3.D	Oxidoreduction-driven transporters	39
	3.E	Light absorption-driven transporters	2
4: Group Translocators	4.D	Polysaccharide Synthase/Exporters	3
	4.E	Vacuolar Polyphosphate Polymerase-catalyzed Group Translocators	1
5: Transmembrane Electron Carriers	5.B	Transmembrane 1-electron transfer carriers	2
8: Accessory Factors Involved in Transport	8.A	Auxiliary transport proteins	37
9: Incompletely Characterized Transport Systems	9.A	Recognized transporters of unknown biochemical mechanism	23
	9.B	Putative transport proteins	52
