# Supplementary material for: Genome sequencing of Elaeocarpus spp. stem blight pathogen Pseudocryphonectria elaeocarpicola reveals potential adaptations to colonize woody bark
Source: BMC Genomics. 2024 Jul 24;25:714. doi: 10.1186/s12864-024-10615-5 (PMC11267912; doi:10.1186/s12864-024-10615-5)
Supplement: Supplementary file 8 — Additional file 8: Table S7. Distribution of genes coding for family of the Major Facilitator Superfamily (MFS) in P.elaeocarpicola. [file 12864_2024_10615_MOESM8_ESM.xlsx]

## Sheet: Sheet1
Table S7 Distribution of genes coding for family of the Major Facilitator Superfamily (MFS) in P. elaeocarpicola
Cluster	Description	Number
2.A.1.1	The Sugar Porter (SP) Family	23
2.A.1.2	The Drug:H+ Antiporter-1 (12 Spanner) (DHA1) Family	13
2.A.1.3	The Drug:H+ Antiporter-2 (14 Spanner) (DHA2) Family	10
2.A.1.8	The Nitrate/Nitrite Porter (NNP) family	1
2.A.1.9	The Phosphate: H+ Symporter (PHS) Family	1
2.A.1.14	The Anion:Cation Symporter (ACS) Family	2
2.A.1.16	The Siderophore-Iron Transporter (SIT) Family	1
2.A.1.19	The Organic Cation Transporter (OCT) Family (The SLC22A family including OCT1-3, OCTN1-3 and OAT1-5 of H. sapiens	1
2.A.1.25	The Peptide/Acetyl-Coenzyme A/Drug Transporter (PAT) Family	1
2.A.1.58	The N-Acetylglucosamine Transporter (NAG-T) Family	2
2.A.1.75	The Unidentified Major Faciilitator-23 (UMF23) Family	1
2.A.17.2	The Proton-dependent Oligopeptide Transporter (POT/PTR) Family	2
2.A.57.5	The Equilibrative Nucleoside Transporter (ENT) Family	1
9.B.57.1	The Conidiation and Conidial Germination Protein (CCGP) Family	2
9.B.143.5	The 6 TMS DUF1275/Pf06912 (DUF1275) Family	1
Total		62
