# Supplementary material for: Genome sequencing of Elaeocarpus spp. stem blight pathogen Pseudocryphonectria elaeocarpicola reveals potential adaptations to colonize woody bark
Source: BMC Genomics. 2024 Jul 24;25:714. doi: 10.1186/s12864-024-10615-5 (PMC11267912; doi:10.1186/s12864-024-10615-5)
Supplement: Supplementary file 9 — Additional file 9: Table S8. Inventory of Transcription Factors (TFs) in P. elaeocarpicola. [file 12864_2024_10615_MOESM9_ESM.xlsx]

## Sheet: Sheet1
Table S8 Inventory of Transcription Factors (TFs) in P. elaeocarpicola
Gene_ID	Transcription factor:Family/IPR_define
GME4271_g	APSES:IPR003163:DNA-binding, yeast
GME9433_g	APSES:IPR003163:DNA-binding, yeast
GME9494_g	APSES:IPR003163:DNA-binding, yeast
GME9824_g	APSES:IPR003163:DNA-binding, yeast
GME4946_g	APSES:IPR003163:DNA-binding, yeast
GME8302_g	AT-rich interaction region:IPR001606:AT-rich interaction region
GME2467_g	AT-rich interaction region:IPR001606:AT-rich interaction region
GME9100_g	AT-rich interaction region:IPR001606:AT-rich interaction region//Homeodomain-like:IPR009057:Homeodomain-like
GME8801_g	AT-rich interaction region:IPR001606:AT-rich interaction region//RFX DNA-binding domain:IPR003150:DNA-binding RFX
GME4825_g	Bromodomain transcription factor:IPR006565:Bromodomain transcription factor
GME6219_g	Bromodomain transcription factor:IPR006565:Bromodomain transcription factor
GME3894_g	Bromodomain transcription factor:IPR006565:Bromodomain transcription factor
GME1268_g	bZIP:IPR004827:Basic-leucine zipper (bZIP) transcription factor
GME10603_g	bZIP:IPR004827:Basic-leucine zipper (bZIP) transcription factor
GME353_g	bZIP:IPR004827:Basic-leucine zipper (bZIP) transcription factor
GME1021_g	bZIP:IPR004827:Basic-leucine zipper (bZIP) transcription factor
GME8050_g	bZIP:IPR004827:Basic-leucine zipper (bZIP) transcription factor
GME8351_g	bZIP:IPR004827:Basic-leucine zipper (bZIP) transcription factor
GME1836_g	bZIP:IPR004827:Basic-leucine zipper (bZIP) transcription factor
GME5419_g	bZIP:IPR004827:Basic-leucine zipper (bZIP) transcription factor
GME5868_g	bZIP:IPR004827:Basic-leucine zipper (bZIP) transcription factor
GME9167_g	bZIP:IPR004827:Basic-leucine zipper (bZIP) transcription factor
GME1439_g	bZIP:IPR004827:Basic-leucine zipper (bZIP) transcription factor
GME2444_g	bZIP:IPR004827:Basic-leucine zipper (bZIP) transcription factor
GME442_g	bZIP:IPR004827:Basic-leucine zipper (bZIP) transcription factor
GME8284_g	bZIP:IPR004827:Basic-leucine zipper (bZIP) transcription factor
GME4302_g	bZIP:IPR004827:Basic-leucine zipper (bZIP) transcription factor
GME8542_g	bZIP:IPR004827:Basic-leucine zipper (bZIP) transcription factor
GME6817_g	bZIP:IPR004827:Basic-leucine zipper (bZIP) transcription factor
GME7964_g	bZIP:IPR004827:Basic-leucine zipper (bZIP) transcription factor
GME4879_g	bZIP:IPR004827:Basic-leucine zipper (bZIP) transcription factor
GME2334_g	bZIP:IPR004827:Basic-leucine zipper (bZIP) transcription factor
GME9227_g	bZIP:IPR004827:Basic-leucine zipper (bZIP) transcription factor
GME8687_g	CCR4-Not complex component, Not1:IPR007196:CCR4-Not complex component, Not1
GME1147_g	Centromere protein B, DNA-binding region:IPR006600:Centromere protein B, DNA-binding region//Helix-turn-helix, Psq:IPR007889:Helix-turn-helix, Psq//Homeodomain-like:IPR009057:Homeodomain-like
GME10388_g	Centromere protein B, DNA-binding region:IPR006600:Centromere protein B, DNA-binding region//Homeodomain-like:IPR009057:Homeodomain-like
GME1077_g	Forkhead:IPR001766:Fork head transcription factor
GME2685_g	Forkhead:IPR001766:Fork head transcription factor
GME1406_g	Forkhead:IPR001766:Fork head transcription factor
GME4852_g	Forkhead:IPR001766:Fork head transcription factor
GME766_g	GATA type zinc finger:IPR000679:Zinc finger, GATA-type
GME4620_g	GATA type zinc finger:IPR000679:Zinc finger, GATA-type
GME10522_g	GATA type zinc finger:IPR000679:Zinc finger, GATA-type
GME3595_g	GATA type zinc finger:IPR000679:Zinc finger, GATA-type
GME10123_g	GATA type zinc finger:IPR000679:Zinc finger, GATA-type
GME7145_g	GCN5-like 1:IPR009395:GCN5-like 1
GME3227_g	Grainyhead/CP2:IPR007604:CP2 transcription factor
GME4885_g	Helix-turn-helix type 3:IPR001387:Helix-turn-helix type 3//Lambda repressor-like, DNA-binding:IPR010982:Lambda repressor-like, DNA-binding
GME6905_g	Heteromeric CCAAT factors:IPR001289:CCAAT-binding transcription factor, subunit B
GME6172_g	Heteromeric CCAAT factors:IPR003956:Histone-like transcription factor CBF/NF-Y/archaeal histone, subunit A//Heteromeric CCAAT factors:IPR003958:Transcription factor CBF/NF-Y/archaeal histone
GME6753_g	Heteromeric CCAAT factors:IPR003958:Transcription factor CBF/NF-Y/archaeal histone
GME1288_g	Heteromeric CCAAT factors:IPR003958:Transcription factor CBF/NF-Y/archaeal histone
GME662_g	Heteromeric CCAAT factors:IPR003958:Transcription factor CBF/NF-Y/archaeal histone
GME10501_g	Heteromeric CCAAT factors:IPR003958:Transcription factor CBF/NF-Y/archaeal histone
GME1429_g	Heteromeric CCAAT factors:IPR003958:Transcription factor CBF/NF-Y/archaeal histone
GME5438_g	HMG:IPR000116:High mobility group proteins HMG-I and HMG-Y
GME7628_g	HMG:IPR000637:HMG-I and HMG-Y, DNA-binding
GME7696_g	HMG:IPR000637:HMG-I and HMG-Y, DNA-binding
GME6422_g	HMG:IPR000637:HMG-I and HMG-Y, DNA-binding
GME1500_g	HMG:IPR009071:High mobility group box
GME6473_g	HMG:IPR009071:High mobility group box
GME6367_g	HMG:IPR009071:High mobility group box
GME6166_g	HMG:IPR009071:High mobility group box
GME3510_g	HMG:IPR009071:High mobility group box
GME6393_g	HMG:IPR009071:High mobility group box
GME7945_g	HMG:IPR009071:High mobility group box
GME6892_g	Homeobox:IPR001356:Homeobox//Homeodomain-like:IPR009057:Homeodomain-like
GME10175_g	Homeobox:IPR001356:Homeobox//Homeodomain-like:IPR009057:Homeodomain-like
GME5660_g	Homeobox:IPR001356:Homeobox//Homeodomain-like:IPR009057:Homeodomain-like
GME6709_g	Homeobox:IPR001356:Homeobox//Homeodomain-like:IPR009057:Homeodomain-like
GME5729_g	Homeobox:IPR001356:Homeobox//Homeodomain-like:IPR009057:Homeodomain-like
GME1416_g	Homeobox:IPR001356:Homeobox//Homeodomain-like:IPR009057:Homeodomain-like
GME1414_g	Homeobox:IPR001356:Homeobox//Homeodomain-like:IPR009057:Homeodomain-like
GME1536_g	Homeobox:IPR003120:Transcription factor, STE-like
GME6132_g	Homeodomain-like:IPR009057:Homeodomain-like
GME98_g	Homeodomain-like:IPR009057:Homeodomain-like
GME6498_g	Homeodomain-like:IPR009057:Homeodomain-like
GME3373_g	Homeodomain-like:IPR009057:Homeodomain-like
GME8052_g	Homeodomain-like:IPR009057:Homeodomain-like
GME6732_g	Homeodomain-like:IPR009057:Homeodomain-like//HMG:IPR009071:High mobility group box
GME5165_g	Lambda repressor-like, DNA-binding:IPR010982:Lambda repressor-like, DNA-binding
GME627_g	MADS-box:IPR002100:Transcription factor, MADS-box
GME2610_g	MADS-box:IPR002100:Transcription factor, MADS-box
GME264_g	Mating-type protein MAT alpha 1:IPR006856:Mating-type protein MAT alpha 1
GME1007_g	Myb:IPR001005:Myb, DNA-binding
GME3884_g	Myb:IPR001005:Myb, DNA-binding
GME10391_g	Myb:IPR001005:Myb, DNA-binding
GME7078_g	Myb:IPR001005:Myb, DNA-binding//Homeodomain-like:IPR009057:Homeodomain-like
GME7464_g	Myb:IPR001005:Myb, DNA-binding//Homeodomain-like:IPR009057:Homeodomain-like
GME1222_g	Myb:IPR001005:Myb, DNA-binding//Homeodomain-like:IPR009057:Homeodomain-like
GME8213_g	Myb:IPR001005:Myb, DNA-binding//Homeodomain-like:IPR009057:Homeodomain-like
GME7999_g	Myb:IPR001005:Myb, DNA-binding//Homeodomain-like:IPR009057:Homeodomain-like
GME4676_g	Myb:IPR001005:Myb, DNA-binding//Homeodomain-like:IPR009057:Homeodomain-like
GME5219_g	Myb:IPR001005:Myb, DNA-binding//Homeodomain-like:IPR009057:Homeodomain-like
GME1242_g	Myb:IPR001005:Myb, DNA-binding//Homeodomain-like:IPR009057:Homeodomain-like
GME5847_g	Myb:IPR001005:Myb, DNA-binding//Homeodomain-like:IPR009057:Homeodomain-like
GME10167_g	Myb:IPR001005:Myb, DNA-binding//Homeodomain-like:IPR009057:Homeodomain-like
GME1005_g	Myb:IPR001005:Myb, DNA-binding//Homeodomain-like:IPR009057:Homeodomain-like
GME1765_g	Myb:IPR001005:Myb, DNA-binding//Homeodomain-like:IPR009057:Homeodomain-like
GME9987_g	Myb:IPR001005:Myb, DNA-binding//Homeodomain-like:IPR009057:Homeodomain-like
GME891_g	Myb:IPR001005:Myb, DNA-binding//Homeodomain-like:IPR009057:Homeodomain-like
GME10556_g	Myb:IPR001005:Myb, DNA-binding//Homeodomain-like:IPR009057:Homeodomain-like
GME4105_g	Myb:IPR001005:Myb, DNA-binding//Homeodomain-like:IPR009057:Homeodomain-like
GME9289_g	p53-like transcription factor:IPR008967:p53-like transcription factor, DNA-binding
GME10376_g	p53-like transcription factor:IPR008967:p53-like transcription factor, DNA-binding
GME5573_g	p53-like transcription factor:IPR008967:p53-like transcription factor, DNA-binding
GME5409_g	RFX DNA-binding domain:IPR003150:DNA-binding RFX
GME7636_g	SART1:IPR005011:SART-1 protein
GME3249_g	SGT1:IPR010770:SGT1
GME5000_g	ssDNA-binding transcriptional regulator:IPR009044:ssDNA-binding transcriptional regulator
GME3659_g	TEA/ATTS:IPR000818:TEA/ATTS
GME10430_g	Transcription factor TFIIS:IPR001222:Transcription factor TFIIS
GME3388_g	Transcription factor TFIIS:IPR001222:Transcription factor TFIIS
GME753_g	Transcription factor TFIIS:IPR001222:Transcription factor TFIIS
GME1310_g	YL1 nuclear protein:IPR008895:YL1 nuclear
GME1309_g	YL1 nuclear protein:IPR008895:YL1 nuclear
GME2654_g	Zinc finger, BED-type predicted:IPR003656:Zinc finger, BED-type predicted
GME8006_g	Zinc finger, CCHC-type:IPR001878:Zinc finger, CCHC-type
GME9821_g	Zinc finger, CCHC-type:IPR001878:Zinc finger, CCHC-type
GME4480_g	Zinc finger, CCHC-type:IPR001878:Zinc finger, CCHC-type
GME202_g	Zinc finger, CCHC-type:IPR001878:Zinc finger, CCHC-type
GME4483_g	Zinc finger, CCHC-type:IPR001878:Zinc finger, CCHC-type
GME4624_g	Zinc finger, CCHC-type:IPR001878:Zinc finger, CCHC-type
GME7699_g	Zinc finger, CCHC-type:IPR001878:Zinc finger, CCHC-type
GME4603_g	Zinc finger, CCHC-type:IPR001878:Zinc finger, CCHC-type
GME4793_g	Zinc finger, CCHC-type:IPR001878:Zinc finger, CCHC-type
GME5638_g	Zinc finger, CCHC-type:IPR001878:Zinc finger, CCHC-type
GME1357_g	Zinc finger, DHHC-type:IPR001594:Zinc finger, DHHC-type
GME5305_g	Zinc finger, DHHC-type:IPR001594:Zinc finger, DHHC-type
GME3617_g	Zinc finger, DHHC-type:IPR001594:Zinc finger, DHHC-type
GME654_g	Zinc finger, DHHC-type:IPR001594:Zinc finger, DHHC-type
GME141_g	Zinc finger, DHHC-type:IPR001594:Zinc finger, DHHC-type
GME9099_g	Zinc finger, DHHC-type:IPR001594:Zinc finger, DHHC-type
GME10327_g	Zinc finger, GRF-type:IPR010666:Zinc finger, GRF-type
GME6719_g	Zinc finger, GRF-type:IPR010666:Zinc finger, GRF-type
GME4473_g	Zinc finger, MIZ-type:IPR004181:Zinc finger, MIZ-type
GME1195_g	Zinc finger, MIZ-type:IPR004181:Zinc finger, MIZ-type
GME9083_g	Zinc finger, MIZ-type:IPR004181:Zinc finger, MIZ-type
GME6333_g	Zinc finger, NF-X1-type:IPR000967:Zinc finger, NF-X1-type
GME555_g	Zinc finger, PARP-type:IPR001510:Zinc finger, PARP-type
GME9431_g	Zinc finger, Rad18-type putative:IPR006642:Zinc finger, Rad18-type putative
GME10248_g	Zinc finger, Rad18-type putative:IPR006642:Zinc finger, Rad18-type putative
GME3302_g	Zinc finger, Rad18-type putative:IPR006642:Zinc finger, Rad18-type putative
GME8034_g	Zinc finger, Rad18-type putative:IPR006642:Zinc finger, Rad18-type putative
GME2329_g	Zn2Cys6:IPR001138:Fungal transcriptional regulatory protein, N-terminal
GME9414_g	Zn2Cys6:IPR001138:Fungal transcriptional regulatory protein, N-terminal
GME7109_g	Zn2Cys6:IPR001138:Fungal transcriptional regulatory protein, N-terminal
GME1975_g	Zn2Cys6:IPR001138:Fungal transcriptional regulatory protein, N-terminal
GME9764_g	Zn2Cys6:IPR001138:Fungal transcriptional regulatory protein, N-terminal
GME5152_g	Zn2Cys6:IPR001138:Fungal transcriptional regulatory protein, N-terminal
GME1188_g	Zn2Cys6:IPR001138:Fungal transcriptional regulatory protein, N-terminal
GME4127_g	Zn2Cys6:IPR001138:Fungal transcriptional regulatory protein, N-terminal
GME1755_g	Zn2Cys6:IPR001138:Fungal transcriptional regulatory protein, N-terminal
GME6304_g	Zn2Cys6:IPR001138:Fungal transcriptional regulatory protein, N-terminal
GME5328_g	Zn2Cys6:IPR001138:Fungal transcriptional regulatory protein, N-terminal
GME9300_g	Zn2Cys6:IPR001138:Fungal transcriptional regulatory protein, N-terminal
GME6838_g	Zn2Cys6:IPR001138:Fungal transcriptional regulatory protein, N-terminal
GME4133_g	Zn2Cys6:IPR001138:Fungal transcriptional regulatory protein, N-terminal
GME3351_g	Zn2Cys6:IPR001138:Fungal transcriptional regulatory protein, N-terminal
GME3602_g	Zn2Cys6:IPR001138:Fungal transcriptional regulatory protein, N-terminal
GME9624_g	Zn2Cys6:IPR001138:Fungal transcriptional regulatory protein, N-terminal
GME6352_g	Zn2Cys6:IPR001138:Fungal transcriptional regulatory protein, N-terminal
GME9616_g	Zn2Cys6:IPR001138:Fungal transcriptional regulatory protein, N-terminal
GME8718_g	Zn2Cys6:IPR001138:Fungal transcriptional regulatory protein, N-terminal
GME10306_g	Zn2Cys6:IPR001138:Fungal transcriptional regulatory protein, N-terminal
GME2726_g	Zn2Cys6:IPR001138:Fungal transcriptional regulatory protein, N-terminal
GME8407_g	Zn2Cys6:IPR001138:Fungal transcriptional regulatory protein, N-terminal
GME5484_g	Zn2Cys6:IPR001138:Fungal transcriptional regulatory protein, N-terminal
GME4426_g	Zn2Cys6:IPR001138:Fungal transcriptional regulatory protein, N-terminal
GME4361_g	Zn2Cys6:IPR001138:Fungal transcriptional regulatory protein, N-terminal
GME9061_g	Zn2Cys6:IPR001138:Fungal transcriptional regulatory protein, N-terminal
GME4100_g	Zn2Cys6:IPR001138:Fungal transcriptional regulatory protein, N-terminal
GME4841_g	Zn2Cys6:IPR001138:Fungal transcriptional regulatory protein, N-terminal
GME153_g	Zn2Cys6:IPR001138:Fungal transcriptional regulatory protein, N-terminal
GME4537_g	Zn2Cys6:IPR001138:Fungal transcriptional regulatory protein, N-terminal
GME10893_g	Zn2Cys6:IPR001138:Fungal transcriptional regulatory protein, N-terminal
GME5951_g	Zn2Cys6:IPR001138:Fungal transcriptional regulatory protein, N-terminal
GME1418_g	Zn2Cys6:IPR001138:Fungal transcriptional regulatory protein, N-terminal
GME5486_g	Zn2Cys6:IPR001138:Fungal transcriptional regulatory protein, N-terminal
GME10154_g	Zn2Cys6:IPR001138:Fungal transcriptional regulatory protein, N-terminal
GME2487_g	Zn2Cys6:IPR001138:Fungal transcriptional regulatory protein, N-terminal
GME4628_g	Zn2Cys6:IPR001138:Fungal transcriptional regulatory protein, N-terminal
GME2241_g	Zn2Cys6:IPR001138:Fungal transcriptional regulatory protein, N-terminal
GME5450_g	Zn2Cys6:IPR001138:Fungal transcriptional regulatory protein, N-terminal
GME6969_g	Zn2Cys6:IPR001138:Fungal transcriptional regulatory protein, N-terminal
GME10826_g	Zn2Cys6:IPR001138:Fungal transcriptional regulatory protein, N-terminal
GME2583_g	Zn2Cys6:IPR001138:Fungal transcriptional regulatory protein, N-terminal
GME4982_g	Zn2Cys6:IPR001138:Fungal transcriptional regulatory protein, N-terminal
GME1699_g	Zn2Cys6:IPR001138:Fungal transcriptional regulatory protein, N-terminal
GME5545_g	Zn2Cys6:IPR001138:Fungal transcriptional regulatory protein, N-terminal
GME4163_g	Zn2Cys6:IPR001138:Fungal transcriptional regulatory protein, N-terminal
GME904_g	Zn2Cys6:IPR001138:Fungal transcriptional regulatory protein, N-terminal
GME6095_g	Zn2Cys6:IPR001138:Fungal transcriptional regulatory protein, N-terminal
GME3127_g	Zn2Cys6:IPR001138:Fungal transcriptional regulatory protein, N-terminal
GME9172_g	Zn2Cys6:IPR001138:Fungal transcriptional regulatory protein, N-terminal
GME1843_g	Zn2Cys6:IPR001138:Fungal transcriptional regulatory protein, N-terminal
GME10103_g	Zn2Cys6:IPR001138:Fungal transcriptional regulatory protein, N-terminal
GME1854_g	Zn2Cys6:IPR001138:Fungal transcriptional regulatory protein, N-terminal
GME5515_g	Zn2Cys6:IPR001138:Fungal transcriptional regulatory protein, N-terminal
GME8072_g	Zn2Cys6:IPR001138:Fungal transcriptional regulatory protein, N-terminal
GME1665_g	Zn2Cys6:IPR001138:Fungal transcriptional regulatory protein, N-terminal
GME6634_g	Zn2Cys6:IPR001138:Fungal transcriptional regulatory protein, N-terminal
GME10411_g	Zn2Cys6:IPR001138:Fungal transcriptional regulatory protein, N-terminal
GME1471_g	Zn2Cys6:IPR001138:Fungal transcriptional regulatory protein, N-terminal
GME4357_g	Zn2Cys6:IPR001138:Fungal transcriptional regulatory protein, N-terminal
GME4219_g	Zn2Cys6:IPR001138:Fungal transcriptional regulatory protein, N-terminal
GME4716_g	Zn2Cys6:IPR001138:Fungal transcriptional regulatory protein, N-terminal
GME683_g	Zn2Cys6:IPR001138:Fungal transcriptional regulatory protein, N-terminal
GME3472_g	Zn2Cys6:IPR001138:Fungal transcriptional regulatory protein, N-terminal
GME8282_g	Zn2Cys6:IPR001138:Fungal transcriptional regulatory protein, N-terminal
GME1150_g	Zn2Cys6:IPR001138:Fungal transcriptional regulatory protein, N-terminal
GME7830_g	Zn2Cys6:IPR001138:Fungal transcriptional regulatory protein, N-terminal
GME3239_g	Zn2Cys6:IPR001138:Fungal transcriptional regulatory protein, N-terminal
GME10719_g	Zn2Cys6:IPR001138:Fungal transcriptional regulatory protein, N-terminal
GME5529_g	Zn2Cys6:IPR001138:Fungal transcriptional regulatory protein, N-terminal
GME3877_g	Zn2Cys6:IPR001138:Fungal transcriptional regulatory protein, N-terminal
GME9459_g	Zn2Cys6:IPR001138:Fungal transcriptional regulatory protein, N-terminal
GME10173_g	Zn2Cys6:IPR001138:Fungal transcriptional regulatory protein, N-terminal
GME2216_g	Zn2Cys6:IPR001138:Fungal transcriptional regulatory protein, N-terminal
GME10202_g	Zn2Cys6:IPR001138:Fungal transcriptional regulatory protein, N-terminal
GME44_g	Zn2Cys6:IPR001138:Fungal transcriptional regulatory protein, N-terminal
GME9405_g	Zn2Cys6:IPR001138:Fungal transcriptional regulatory protein, N-terminal
GME4980_g	Zn2Cys6:IPR001138:Fungal transcriptional regulatory protein, N-terminal
GME3969_g	Zn2Cys6:IPR001138:Fungal transcriptional regulatory protein, N-terminal
GME2524_g	Zn2Cys6:IPR001138:Fungal transcriptional regulatory protein, N-terminal
GME9355_g	Zn2Cys6:IPR001138:Fungal transcriptional regulatory protein, N-terminal
GME4247_g	Zn2Cys6:IPR001138:Fungal transcriptional regulatory protein, N-terminal//Zn2Cys6:IPR007219:Fungal specific transcription factor
GME10087_g	Zn2Cys6:IPR001138:Fungal transcriptional regulatory protein, N-terminal//Zn2Cys6:IPR007219:Fungal specific transcription factor
GME2996_g	Zn2Cys6:IPR001138:Fungal transcriptional regulatory protein, N-terminal//Zn2Cys6:IPR007219:Fungal specific transcription factor
GME2027_g	Zn2Cys6:IPR001138:Fungal transcriptional regulatory protein, N-terminal//Zn2Cys6:IPR007219:Fungal specific transcription factor
GME660_g	Zn2Cys6:IPR001138:Fungal transcriptional regulatory protein, N-terminal//Zn2Cys6:IPR007219:Fungal specific transcription factor
GME3452_g	Zn2Cys6:IPR001138:Fungal transcriptional regulatory protein, N-terminal//Zn2Cys6:IPR007219:Fungal specific transcription factor
GME8804_g	Zn2Cys6:IPR001138:Fungal transcriptional regulatory protein, N-terminal//Zn2Cys6:IPR007219:Fungal specific transcription factor
GME4718_g	Zn2Cys6:IPR001138:Fungal transcriptional regulatory protein, N-terminal//Zn2Cys6:IPR007219:Fungal specific transcription factor
GME5888_g	Zn2Cys6:IPR001138:Fungal transcriptional regulatory protein, N-terminal//Zn2Cys6:IPR007219:Fungal specific transcription factor
GME2771_g	Zn2Cys6:IPR001138:Fungal transcriptional regulatory protein, N-terminal//Zn2Cys6:IPR007219:Fungal specific transcription factor
GME7831_g	Zn2Cys6:IPR001138:Fungal transcriptional regulatory protein, N-terminal//Zn2Cys6:IPR007219:Fungal specific transcription factor
GME1459_g	Zn2Cys6:IPR001138:Fungal transcriptional regulatory protein, N-terminal//Zn2Cys6:IPR007219:Fungal specific transcription factor
GME3011_g	Zn2Cys6:IPR001138:Fungal transcriptional regulatory protein, N-terminal//Zn2Cys6:IPR007219:Fungal specific transcription factor
GME10067_g	Zn2Cys6:IPR001138:Fungal transcriptional regulatory protein, N-terminal//Zn2Cys6:IPR007219:Fungal specific transcription factor
GME10756_g	Zn2Cys6:IPR001138:Fungal transcriptional regulatory protein, N-terminal//Zn2Cys6:IPR007219:Fungal specific transcription factor
GME9373_g	Zn2Cys6:IPR001138:Fungal transcriptional regulatory protein, N-terminal//Zn2Cys6:IPR007219:Fungal specific transcription factor
GME6876_g	Zn2Cys6:IPR001138:Fungal transcriptional regulatory protein, N-terminal//Zn2Cys6:IPR007219:Fungal specific transcription factor
GME6190_g	Zn2Cys6:IPR001138:Fungal transcriptional regulatory protein, N-terminal//Zn2Cys6:IPR007219:Fungal specific transcription factor
GME8373_g	Zn2Cys6:IPR001138:Fungal transcriptional regulatory protein, N-terminal//Zn2Cys6:IPR007219:Fungal specific transcription factor
GME5656_g	Zn2Cys6:IPR001138:Fungal transcriptional regulatory protein, N-terminal//Zn2Cys6:IPR007219:Fungal specific transcription factor
GME10545_g	Zn2Cys6:IPR001138:Fungal transcriptional regulatory protein, N-terminal//Zn2Cys6:IPR007219:Fungal specific transcription factor
GME6475_g	Zn2Cys6:IPR001138:Fungal transcriptional regulatory protein, N-terminal//Zn2Cys6:IPR007219:Fungal specific transcription factor
GME9241_g	Zn2Cys6:IPR001138:Fungal transcriptional regulatory protein, N-terminal//Zn2Cys6:IPR007219:Fungal specific transcription factor
GME1436_g	Zn2Cys6:IPR001138:Fungal transcriptional regulatory protein, N-terminal//Zn2Cys6:IPR007219:Fungal specific transcription factor
GME6287_g	Zn2Cys6:IPR001138:Fungal transcriptional regulatory protein, N-terminal//Zn2Cys6:IPR007219:Fungal specific transcription factor
GME2124_g	Zn2Cys6:IPR001138:Fungal transcriptional regulatory protein, N-terminal//Zn2Cys6:IPR007219:Fungal specific transcription factor
GME2739_g	Zn2Cys6:IPR001138:Fungal transcriptional regulatory protein, N-terminal//Zn2Cys6:IPR007219:Fungal specific transcription factor
GME8000_g	Zn2Cys6:IPR001138:Fungal transcriptional regulatory protein, N-terminal//Zn2Cys6:IPR007219:Fungal specific transcription factor
GME9118_g	Zn2Cys6:IPR001138:Fungal transcriptional regulatory protein, N-terminal//Zn2Cys6:IPR007219:Fungal specific transcription factor
GME10218_g	Zn2Cys6:IPR001138:Fungal transcriptional regulatory protein, N-terminal//Zn2Cys6:IPR007219:Fungal specific transcription factor
GME5633_g	Zn2Cys6:IPR001138:Fungal transcriptional regulatory protein, N-terminal//Zn2Cys6:IPR007219:Fungal specific transcription factor
GME9952_g	Zn2Cys6:IPR001138:Fungal transcriptional regulatory protein, N-terminal//Zn2Cys6:IPR007219:Fungal specific transcription factor
GME107_g	Zn2Cys6:IPR001138:Fungal transcriptional regulatory protein, N-terminal//Zn2Cys6:IPR007219:Fungal specific transcription factor
GME5207_g	Zn2Cys6:IPR001138:Fungal transcriptional regulatory protein, N-terminal//Zn2Cys6:IPR007219:Fungal specific transcription factor
GME7484_g	Zn2Cys6:IPR001138:Fungal transcriptional regulatory protein, N-terminal//Zn2Cys6:IPR007219:Fungal specific transcription factor
GME10455_g	Zn2Cys6:IPR001138:Fungal transcriptional regulatory protein, N-terminal//Zn2Cys6:IPR007219:Fungal specific transcription factor
GME10242_g	Zn2Cys6:IPR001138:Fungal transcriptional regulatory protein, N-terminal//Zn2Cys6:IPR007219:Fungal specific transcription factor
GME7644_g	Zn2Cys6:IPR001138:Fungal transcriptional regulatory protein, N-terminal//Zn2Cys6:IPR007219:Fungal specific transcription factor
GME5588_g	Zn2Cys6:IPR001138:Fungal transcriptional regulatory protein, N-terminal//Zn2Cys6:IPR007219:Fungal specific transcription factor
GME89_g	Zn2Cys6:IPR001138:Fungal transcriptional regulatory protein, N-terminal//Zn2Cys6:IPR007219:Fungal specific transcription factor
GME8510_g	Zn2Cys6:IPR001138:Fungal transcriptional regulatory protein, N-terminal//Zn2Cys6:IPR007219:Fungal specific transcription factor
GME9572_g	Zn2Cys6:IPR001138:Fungal transcriptional regulatory protein, N-terminal//Zn2Cys6:IPR007219:Fungal specific transcription factor
GME4140_g	Zn2Cys6:IPR001138:Fungal transcriptional regulatory protein, N-terminal//Zn2Cys6:IPR007219:Fungal specific transcription factor
GME9954_g	Zn2Cys6:IPR001138:Fungal transcriptional regulatory protein, N-terminal//Zn2Cys6:IPR007219:Fungal specific transcription factor
GME10783_g	Zn2Cys6:IPR001138:Fungal transcriptional regulatory protein, N-terminal//Zn2Cys6:IPR007219:Fungal specific transcription factor
GME8470_g	Zn2Cys6:IPR001138:Fungal transcriptional regulatory protein, N-terminal//Zn2Cys6:IPR007219:Fungal specific transcription factor
GME2707_g	Zn2Cys6:IPR001138:Fungal transcriptional regulatory protein, N-terminal//Zn2Cys6:IPR007219:Fungal specific transcription factor
GME8969_g	Zn2Cys6:IPR001138:Fungal transcriptional regulatory protein, N-terminal//Zn2Cys6:IPR007219:Fungal specific transcription factor
GME2840_g	Zn2Cys6:IPR001138:Fungal transcriptional regulatory protein, N-terminal//Zn2Cys6:IPR007219:Fungal specific transcription factor
GME9177_g	Zn2Cys6:IPR001138:Fungal transcriptional regulatory protein, N-terminal//Zn2Cys6:IPR007219:Fungal specific transcription factor
GME7303_g	Zn2Cys6:IPR001138:Fungal transcriptional regulatory protein, N-terminal//Zn2Cys6:IPR007219:Fungal specific transcription factor
GME1124_g	Zn2Cys6:IPR001138:Fungal transcriptional regulatory protein, N-terminal//Zn2Cys6:IPR007219:Fungal specific transcription factor
GME10769_g	Zn2Cys6:IPR001138:Fungal transcriptional regulatory protein, N-terminal//Zn2Cys6:IPR007219:Fungal specific transcription factor
GME3031_g	Zn2Cys6:IPR001138:Fungal transcriptional regulatory protein, N-terminal//Zn2Cys6:IPR007219:Fungal specific transcription factor
GME9143_g	Zn2Cys6:IPR001138:Fungal transcriptional regulatory protein, N-terminal//Zn2Cys6:IPR007219:Fungal specific transcription factor
GME4220_g	Zn2Cys6:IPR001138:Fungal transcriptional regulatory protein, N-terminal//Zn2Cys6:IPR007219:Fungal specific transcription factor
GME10179_g	Zn2Cys6:IPR001138:Fungal transcriptional regulatory protein, N-terminal//Zn2Cys6:IPR007219:Fungal specific transcription factor
GME1556_g	Zn2Cys6:IPR001138:Fungal transcriptional regulatory protein, N-terminal//Zn2Cys6:IPR007219:Fungal specific transcription factor
GME2548_g	Zn2Cys6:IPR001138:Fungal transcriptional regulatory protein, N-terminal//Zn2Cys6:IPR007219:Fungal specific transcription factor
GME9393_g	Zn2Cys6:IPR001138:Fungal transcriptional regulatory protein, N-terminal//Zn2Cys6:IPR007219:Fungal specific transcription factor
GME3838_g	Zn2Cys6:IPR001138:Fungal transcriptional regulatory protein, N-terminal//Zn2Cys6:IPR007219:Fungal specific transcription factor
GME9571_g	Zn2Cys6:IPR001138:Fungal transcriptional regulatory protein, N-terminal//Zn2Cys6:IPR007219:Fungal specific transcription factor
GME4530_g	Zn2Cys6:IPR001138:Fungal transcriptional regulatory protein, N-terminal//Zn2Cys6:IPR007219:Fungal specific transcription factor
GME3721_g	Zn2Cys6:IPR001138:Fungal transcriptional regulatory protein, N-terminal//Zn2Cys6:IPR007219:Fungal specific transcription factor
GME8217_g	Zn2Cys6:IPR001138:Fungal transcriptional regulatory protein, N-terminal//Zn2Cys6:IPR007219:Fungal specific transcription factor
GME10301_g	Zn2Cys6:IPR001138:Fungal transcriptional regulatory protein, N-terminal//Zn2Cys6:IPR007219:Fungal specific transcription factor
GME2171_g	Zn2Cys6:IPR001138:Fungal transcriptional regulatory protein, N-terminal//Zn2Cys6:IPR007219:Fungal specific transcription factor
GME5566_g	Zn2Cys6:IPR001138:Fungal transcriptional regulatory protein, N-terminal//Zn2Cys6:IPR007219:Fungal specific transcription factor
GME6948_g	Zn2Cys6:IPR001138:Fungal transcriptional regulatory protein, N-terminal//Zn2Cys6:IPR007219:Fungal specific transcription factor
GME10796_g	Zn2Cys6:IPR001138:Fungal transcriptional regulatory protein, N-terminal//Zn2Cys6:IPR007219:Fungal specific transcription factor
GME1656_g	Zn2Cys6:IPR001138:Fungal transcriptional regulatory protein, N-terminal//Zn2Cys6:IPR007219:Fungal specific transcription factor
GME8741_g	Zn2Cys6:IPR001138:Fungal transcriptional regulatory protein, N-terminal//Zn2Cys6:IPR007219:Fungal specific transcription factor
GME3046_g	Zn2Cys6:IPR007219:Fungal specific transcription factor
GME10452_g	Zn2Cys6:IPR007219:Fungal specific transcription factor
GME7747_g	Zn2Cys6:IPR007219:Fungal specific transcription factor
GME7668_g	Zn2Cys6:IPR007219:Fungal specific transcription factor
GME7358_g	Zn2Cys6:IPR007219:Fungal specific transcription factor
GME9119_g	Zn2Cys6:IPR007219:Fungal specific transcription factor
GME10_g	Zn2Cys6:IPR007219:Fungal specific transcription factor
GME1214_g	Zn2Cys6:IPR007219:Fungal specific transcription factor
GME4680_g	Zn2Cys6:IPR007219:Fungal specific transcription factor
GME4839_g	Zn2Cys6:IPR007219:Fungal specific transcription factor
GME2202_g	Zn2Cys6:IPR007219:Fungal specific transcription factor
GME2412_g	Zn2Cys6:IPR007219:Fungal specific transcription factor
GME2817_g	Zn2Cys6:IPR007219:Fungal specific transcription factor
GME8803_g	Zn2Cys6:IPR007219:Fungal specific transcription factor
GME5967_g	Zn2Cys6:IPR007219:Fungal specific transcription factor
GME3797_g	Zn2Cys6:IPR007219:Fungal specific transcription factor
GME10035_g	Zn2Cys6:IPR007219:Fungal specific transcription factor
GME1159_g	Zn2Cys6:IPR007219:Fungal specific transcription factor
GME10824_g	Zn2Cys6:IPR007219:Fungal specific transcription factor
GME2383_g	Zn2Cys6:IPR007219:Fungal specific transcription factor
GME2495_g	Zn2Cys6:IPR007219:Fungal specific transcription factor
GME4164_g	Zn2Cys6:IPR007219:Fungal specific transcription factor
GME4137_g	Zn2Cys6:IPR007219:Fungal specific transcription factor
GME1039_g	Zn2Cys6:IPR007219:Fungal specific transcription factor
GME7049_g	Zn2Cys6:IPR007219:Fungal specific transcription factor
GME6544_g	Zn2Cys6:IPR007219:Fungal specific transcription factor
GME4269_g	Zn2Cys6:IPR007219:Fungal specific transcription factor
GME8484_g	Zn2Cys6:IPR007219:Fungal specific transcription factor
GME5025_g	Zn2Cys6:IPR007219:Fungal specific transcription factor
GME8566_g	Zn2Cys6:IPR007219:Fungal specific transcription factor
GME2961_g	Zn2Cys6:IPR007219:Fungal specific transcription factor
GME1419_g	Zn2Cys6:IPR007219:Fungal specific transcription factor
GME3341_g	Zn2Cys6:IPR007219:Fungal specific transcription factor
GME326_g	Zn2Cys6:IPR007219:Fungal specific transcription factor
GME2552_g	Zn2Cys6:IPR007219:Fungal specific transcription factor
GME4558_g	Zn2Cys6:IPR007219:Fungal specific transcription factor
GME8350_g	Zn2Cys6:IPR007219:Fungal specific transcription factor
GME1039_g	C2H2:IPR036236:Zinc finger C2H2 superfamily
GME10421_g	C2H2:IPR036236:Zinc finger C2H2 superfamily
GME10452_g	C2H2:IPR036236:Zinc finger C2H2 superfamily
GME10482_g	C2H2:IPR036236:Zinc finger C2H2 superfamily
GME10652_g	C2H2:IPR036236:Zinc finger C2H2 superfamily
GME1159_g	C2H2:IPR036236:Zinc finger C2H2 superfamily
GME1214_g	C2H2:IPR036236:Zinc finger C2H2 superfamily
GME1253_g	C2H2:IPR036236:Zinc finger C2H2 superfamily
GME1263_g	C2H2:IPR036236:Zinc finger C2H2 superfamily
GME1376_g	C2H2:IPR036236:Zinc finger C2H2 superfamily
GME139_g	C2H2:IPR036236:Zinc finger C2H2 superfamily
GME1441_g	C2H2:IPR036236:Zinc finger C2H2 superfamily
GME1473_g	C2H2:IPR036236:Zinc finger C2H2 superfamily
GME1536_g	C2H2:IPR036236:Zinc finger C2H2 superfamily
GME1650_g	C2H2:IPR036236:Zinc finger C2H2 superfamily
GME1810_g	C2H2:IPR036236:Zinc finger C2H2 superfamily
GME2229_g	C2H2:IPR036236:Zinc finger C2H2 superfamily
GME2516_g	C2H2:IPR036236:Zinc finger C2H2 superfamily
GME259_g	C2H2:IPR036236:Zinc finger C2H2 superfamily
GME2654_g	C2H2:IPR036236:Zinc finger C2H2 superfamily
GME2928_g	C2H2:IPR036236:Zinc finger C2H2 superfamily
GME3273_g	C2H2:IPR036236:Zinc finger C2H2 superfamily
GME3634_g	C2H2:IPR036236:Zinc finger C2H2 superfamily
GME3774_g	C2H2:IPR036236:Zinc finger C2H2 superfamily
GME3932_g	C2H2:IPR036236:Zinc finger C2H2 superfamily
GME3999_g	C2H2:IPR036236:Zinc finger C2H2 superfamily
GME419_g	C2H2:IPR036236:Zinc finger C2H2 superfamily
GME4298_g	C2H2:IPR036236:Zinc finger C2H2 superfamily
GME4299_g	C2H2:IPR036236:Zinc finger C2H2 superfamily
GME4477_g	C2H2:IPR036236:Zinc finger C2H2 superfamily
GME4574_g	C2H2:IPR036236:Zinc finger C2H2 superfamily
GME471_g	C2H2:IPR036236:Zinc finger C2H2 superfamily
GME4834_g	C2H2:IPR036236:Zinc finger C2H2 superfamily
GME4875_g	C2H2:IPR036236:Zinc finger C2H2 superfamily
GME489_g	C2H2:IPR036236:Zinc finger C2H2 superfamily
GME5015_g	C2H2:IPR036236:Zinc finger C2H2 superfamily
GME5265_g	C2H2:IPR036236:Zinc finger C2H2 superfamily
GME5300_g	C2H2:IPR036236:Zinc finger C2H2 superfamily
GME5303_g	C2H2:IPR036236:Zinc finger C2H2 superfamily
GME5321_g	C2H2:IPR036236:Zinc finger C2H2 superfamily
GME5343_g	C2H2:IPR036236:Zinc finger C2H2 superfamily
GME5439_g	C2H2:IPR036236:Zinc finger C2H2 superfamily
GME6041_g	C2H2:IPR036236:Zinc finger C2H2 superfamily
GME6169_g	C2H2:IPR036236:Zinc finger C2H2 superfamily
GME6190_g	C2H2:IPR036236:Zinc finger C2H2 superfamily
GME622_g	C2H2:IPR036236:Zinc finger C2H2 superfamily
GME6260_g	C2H2:IPR036236:Zinc finger C2H2 superfamily
GME6267_g	C2H2:IPR036236:Zinc finger C2H2 superfamily
GME6278_g	C2H2:IPR036236:Zinc finger C2H2 superfamily
GME6335_g	C2H2:IPR036236:Zinc finger C2H2 superfamily
GME6444_g	C2H2:IPR036236:Zinc finger C2H2 superfamily
GME6552_g	C2H2:IPR036236:Zinc finger C2H2 superfamily
GME6595_g	C2H2:IPR036236:Zinc finger C2H2 superfamily
GME6644_g	C2H2:IPR036236:Zinc finger C2H2 superfamily
GME6761_g	C2H2:IPR036236:Zinc finger C2H2 superfamily
GME6945_g	C2H2:IPR036236:Zinc finger C2H2 superfamily
GME7001_g	C2H2:IPR036236:Zinc finger C2H2 superfamily
GME7593_g	C2H2:IPR036236:Zinc finger C2H2 superfamily
GME7696_g	C2H2:IPR036236:Zinc finger C2H2 superfamily
GME7794_g	C2H2:IPR036236:Zinc finger C2H2 superfamily
GME7808_g	C2H2:IPR036236:Zinc finger C2H2 superfamily
GME7926_g	C2H2:IPR036236:Zinc finger C2H2 superfamily
GME795_g	C2H2:IPR036236:Zinc finger C2H2 superfamily
GME7983_g	C2H2:IPR036236:Zinc finger C2H2 superfamily
GME801_g	C2H2:IPR036236:Zinc finger C2H2 superfamily
GME8027_g	C2H2:IPR036236:Zinc finger C2H2 superfamily
GME8104_g	C2H2:IPR036236:Zinc finger C2H2 superfamily
GME8306_g	C2H2:IPR036236:Zinc finger C2H2 superfamily
GME8396_g	C2H2:IPR036236:Zinc finger C2H2 superfamily
GME8397_g	C2H2:IPR036236:Zinc finger C2H2 superfamily
GME8801_g	C2H2:IPR036236:Zinc finger C2H2 superfamily
GME8803_g	C2H2:IPR036236:Zinc finger C2H2 superfamily
GME9000_g	C2H2:IPR036236:Zinc finger C2H2 superfamily
GME901_g	C2H2:IPR036236:Zinc finger C2H2 superfamily
GME9073_g	C2H2:IPR036236:Zinc finger C2H2 superfamily
GME90_g	C2H2:IPR036236:Zinc finger C2H2 superfamily
GME9182_g	C2H2:IPR036236:Zinc finger C2H2 superfamily
GME9194_g	C2H2:IPR036236:Zinc finger C2H2 superfamily
GME9533_g	C2H2:IPR036236:Zinc finger C2H2 superfamily
GME9735_g	C2H2:IPR036236:Zinc finger C2H2 superfamily
GME9777_g	C2H2:IPR036236:Zinc finger C2H2 superfamily
GME9999_g	C2H2:IPR036236:Zinc finger C2H2 superfamily
