# Supplementary material for: Genome sequencing of Elaeocarpus spp. stem blight pathogen Pseudocryphonectria elaeocarpicola reveals potential adaptations to colonize woody bark
Source: BMC Genomics. 2024 Jul 24;25:714. doi: 10.1186/s12864-024-10615-5 (PMC11267912; doi:10.1186/s12864-024-10615-5)
Supplement: Supplementary file 10 — Additional file 10: Table S9. Predicted results of pathogenesis-related transcription factors (TFs) in the PHI-base. [file 12864_2024_10615_MOESM10_ESM.xlsx]

## Sheet: Sheet1
Table S9 Predicted results of pathogenesis-related transcription factors (TFs) in the PHI-base
query acc.ver	subject acc.ver	% identity	alignment length	mismatches	gap opens	q. start	q. end	s. start	s. end	evalue	bit score
GME10067_g	G4NII8#PHI:3307__PHI:3313#Gpf1#318829#Magnaporthe_oryzae#loss_of_pathogenicity	58.53	721	266	12	2	712	3	700	0	823
GME10067_g	A0A1C3YNA1#PHI:1833#GzZC148#5518#Fusarium_graminearum#unaffected_pathogenicity	50.404	742	282	18	2	712	3	689	0	657
GME10067_g	A0A1C3YKC2#PHI:1826#GzZC141#5518#Fusarium_graminearum#unaffected_pathogenicity	21.489	591	407	14	8	570	20	581	2.61e-28	119
GME10067_g	A0A0D2XZG1#PHI:5484#FTF2#5507#Fusarium_oxysporum#reduced_virulence	24.719	356	224	13	128	451	347	690	1.22e-18	89.4
GME10067_g	I1RND0#PHI:1900#GzZC215#5518#Fusarium_graminearum#unaffected_pathogenicity	23.419	427	259	19	128	518	345	739	6.32e-16	80.5
GME10067_g	G8GLN8#PHI:5482#FTF2#5507#Fusarium_oxysporum#reduced_virulence	23.876	356	227	13	128	451	345	688	1.94e-15	79
GME10067_g	G4N6T1#PHI:5671#FZC68#318829#Magnaporthe_oryzae#unaffected_pathogenicity	20.557	574	388	19	10	543	37	582	5.34e-15	77.4
GME10067_g	I1RNR1#PHI:1896#GzZC211#5518#Fusarium_graminearum#unaffected_pathogenicity	23.318	446	271	17	9	410	106	524	3.63e-14	74.7
GME10067_g	G4N8I4#PHI:2989__PHI:5680#MGG_06243.6__FZC76#318829#Magnaporthe_oryzae#reduced_virulence__unaffected_pathogenicity	21.667	300	206	9	128	407	371	661	1.64e-13	72.8
GME10067_g	I1S4E2#PHI:1737#GzZC052#5518#Fusarium_graminearum#unaffected_pathogenicity	21.452	606	349	22	9	546	1	547	2.26e-13	72
GME10067_g	I1RPF6#PHI:1878#GzZC193#5518#Fusarium_graminearum#unaffected_pathogenicity	22.464	414	277	14	10	407	107	492	2.47e-12	68.6
GME10067_g	I1RUX9#PHI:1803#GzZC118#5518#Fusarium_graminearum#unaffected_pathogenicity	22.337	291	203	8	122	407	219	491	2.14e-10	62.4
GME10067_g	A0A0E0RUE3#PHI:1944#GzZC259#5518#Fusarium_graminearum#unaffected_pathogenicity	21.503	386	245	12	9	341	83	463	2.78e-08	55.5
GME10067_g	I1S487#PHI:1750#GzZC065#5518#Fusarium_graminearum#unaffected_pathogenicity	21.739	345	205	13	10	306	51	378	1.5e-07	53.1
GME10067_g	I1RZN4#PHI:1753#GzZC068#5518#Fusarium_graminearum#unaffected_pathogenicity	20.513	312	203	12	125	403	301	600	4.42e-07	51.6
GME10067_g	A0A0E0S1U8#PHI:1941#GzZC256#5518#Fusarium_graminearum#unaffected_pathogenicity	27.215	158	107	4	123	277	319	471	6.47e-06	48.1
GME10067_g	I1RPF7#PHI:1704#GzZC019#5518#Fusarium_graminearum#unaffected_pathogenicity	25	172	114	5	122	293	100	256	7.17e-06	47.8
GME10067_g	I1S6C7#PHI:1730#GzZC045#5518#Fusarium_graminearum#unaffected_pathogenicity	29.457	129	80	4	173	295	263	386	9.33e-06	47.4
GME10123_g	A0A0E0SN30#PHI:1450#GzGATA008#5518#Fusarium_graminearum#lethal	53.242	293	105	8	15	293	83	357	5.13e-81	254
GME10123_g	E9EB17#PHI:11624#MaAreB#92637#Metarhizium_acridum#reduced_virulence	54.455	303	105	9	4	295	2	282	1.36e-80	249
GME10123_g	G4N4Y2#PHI:2176#ASD4#318829#Magnaporthe_oryzae#loss_of_pathogenicity	49.533	321	120	10	15	296	185	502	1.54e-73	236
GME10123_g	A0A077D1S9#PHI:3292#AREB#474922#Colletotrichum_gloeosporioides#reduced_virulence	76.667	60	14	0	4	63	2	61	2.73e-29	107
GME10123_g	Q5AKA8#PHI:2556#GLN3#5476#Candida_albicans#reduced_virulence	52.381	84	40	0	17	100	215	298	1.71e-21	94.7
GME10123_g	Q9HEW7#PHI:5562#Nrf1#5499#Fulvia_fulva#unaffected_pathogenicity	54.217	83	31	1	16	91	672	754	1.79e-21	94.7
GME10123_g	Q01168#PHI:52__PHI:2992#NUT1__MGG_02755.6#318829#Magnaporthe_oryzae#unaffected_pathogenicity__reduced_virulence	51.064	94	43	2	16	108	662	753	3.82e-21	94
GME10123_g	Q8J1X6#PHI:287#CLNR1#290576#Colletotrichum_lindemuthianum#loss_of_pathogenicity	76.471	51	12	0	16	66	697	747	8.16e-21	92.8
GME10123_g	I1RWG5#PHI:1448__PHI:2430#GzGATA006__AreA#5518#Fusarium_graminearum#unaffected_pathogenicity__reduced_virulence	76.471	51	12	0	16	66	685	735	8.59e-21	92.8
GME10123_g	J9MJU9#PHI:2283#AreA#5507#Fusarium_oxysporum#reduced_virulence	76.471	51	12	0	16	66	628	678	8.77e-21	92.8
GME10123_g	A0A0J9UIM0#PHI:7685#AreA#5507#Fusarium_oxysporum#increased_virulence_(hypervirulence)	76.471	51	12	0	16	66	697	747	1.09e-20	92.4
GME10123_g	T0KMX6#PHI:6987#CgareA#474922#Colletotrichum_gloeosporioides#reduced_virulence__unaffected_pathogenicity	76.471	51	12	0	16	66	647	697	1.09e-20	92.4
GME10123_g	Q7Z9Z4#PHI:303#GAT1#5476#Candida_albicans#reduced_virulence	74.51	51	13	0	16	66	504	554	1.24e-20	92
GME10123_g	Q09RL3#PHI:2833#Cir1#5207#Cryptococcus_neoformans#loss_of_pathogenicity	69.231	52	16	0	16	67	307	358	4.26e-20	90.9
GME10123_g	J9VI93#PHI:3515#Gat1#5207#Cryptococcus_neoformans#unaffected_pathogenicity	72.549	51	14	0	17	67	1173	1223	7.93e-20	90.1
GME10123_g	N4XMB0#PHI:3837#Sre1#5016#Bipolaris_maydis#reduced_virulence	60.377	53	21	0	15	67	285	337	4.32e-19	87
GME10123_g	N4XMB0#PHI:3837#Sre1#5016#Bipolaris_maydis#reduced_virulence	50	44	22	0	17	60	131	174	5.07e-11	62.4
GME10123_g	I1RYV4#PHI:1449#GzGATA007#5518#Fusarium_graminearum#unaffected_pathogenicity	64.706	51	18	0	17	67	260	310	5.26e-19	87
GME10123_g	I1RYV4#PHI:1449#GzGATA007#5518#Fusarium_graminearum#unaffected_pathogenicity	63.415	41	15	0	17	57	104	144	1.74e-12	67
GME10123_g	Q5AP95#PHI:2618#SFU1#5476#Candida_albicans#reduced_virulence	62	50	19	0	17	66	184	233	1.44e-16	79.3
GME10123_g	Q5AP95#PHI:2618#SFU1#5476#Candida_albicans#reduced_virulence	53.659	41	19	0	17	57	60	100	1.36e-10	61.2
GME10545_g	A6N6J8#PHI:1021__PHI:2981#CTF1__Ctf1#5507#Fusarium_oxysporum#unaffected_pathogenicity__reduced_virulence	72.727	902	179	11	98	989	58	902	0	1314
GME10545_g	I1RE61#PHI:1800#GzZC115#5518#Fusarium_graminearum#unaffected_pathogenicity	72.949	902	177	13	98	989	61	905	0	1312
GME10545_g	J5JFI0#PHI:11514#Bbctf1alpha_(BBA_08712)#176275#Beauveria_bassiana#reduced_virulence	70.033	911	195	10	98	986	57	911	0	1243
GME10545_g	A0A1C3YKR9#PHI:1922#GzZC237#5518#Fusarium_graminearum#unaffected_pathogenicity	31.613	465	272	14	213	667	30	458	2.84e-53	194
GME10545_g	I1R9S1#PHI:1994#GzZC309#5518#Fusarium_graminearum#unaffected_pathogenicity	28.314	611	391	17	74	670	40	617	1.1e-51	193
GME10545_g	I1RSR1#PHI:1797#GzZC112#5518#Fusarium_graminearum#unaffected_pathogenicity	27.692	455	277	10	264	670	253	703	6e-46	177
GME10545_g	J4WFB1#PHI:11515#Bbctf1beta_(BBA_02647)#176275#Beauveria_bassiana#reduced_virulence	27.912	455	275	10	264	670	279	728	8.68e-44	170
GME10545_g	I1RUX5#PHI:1804#GzZC119#5518#Fusarium_graminearum#unaffected_pathogenicity	25.581	602	362	18	99	686	35	564	1.85e-42	164
GME10545_g	A0A1C3YJ54#PHI:1866#GzZC181#5518#Fusarium_graminearum#unaffected_pathogenicity	25.514	486	287	15	99	526	27	495	5.49e-33	135
GME10545_g	A0A1C3YN52#PHI:1706#GzZC021#5518#Fusarium_graminearum#unaffected_pathogenicity	23.639	588	390	16	99	674	37	577	2.08e-32	133
GME10545_g	A0A098DUU9#PHI:1840#GzZC155#5518#Fusarium_graminearum#unaffected_pathogenicity	25.112	446	266	15	266	697	174	565	1.16e-25	112
GME10545_g	A0A098D4S1#PHI:1686#GzZC001#5518#Fusarium_graminearum#unaffected_pathogenicity	26.174	447	258	18	99	502	31	448	4.63e-25	110
GME10545_g	A0A098DHQ6#PHI:1911#GzZC226#5518#Fusarium_graminearum#unaffected_pathogenicity	26.44	382	248	12	98	467	18	378	6.67e-25	109
GME10545_g	A0A098DLE7#PHI:1774#GzZC089#5518#Fusarium_graminearum#lethal	22.549	612	363	25	98	669	30	570	1.84e-18	89
GME10545_g	W7MT41#PHI:3380#FVEG_12534#117187#Fusarium_verticillioides#unaffected_pathogenicity	22.396	384	254	13	259	624	182	539	2.91e-18	88.2
GME10545_g	I1RV04#PHI:1814#GzZC129#5518#Fusarium_graminearum#lethal	25.26	289	189	9	264	526	141	428	2.63e-16	82.4
GME10545_g	A0A1C3YMV1#PHI:1710#GzZC025#5518#Fusarium_graminearum#unaffected_pathogenicity	27.759	299	181	12	274	551	221	505	6.38e-15	77.8
GME10545_g	A0A1C3YKI7#PHI:1818#GzZC133#5518#Fusarium_graminearum#unaffected_pathogenicity	22.505	471	311	14	213	656	133	576	6.85e-15	77.4
GME10545_g	I1RL82#PHI:1700#GzZC015#5518#Fusarium_graminearum#unaffected_pathogenicity	23.797	374	248	10	278	624	190	553	9.04e-15	77
GME10545_g	I1RXJ4#PHI:1762#GzZC077#5518#Fusarium_graminearum#unaffected_pathogenicity	25.653	421	250	21	285	675	203	590	1.57e-14	76.3
GME10545_g	A0A0E0RSS5#PHI:1932#GzZC247#5518#Fusarium_graminearum#unaffected_pathogenicity	24.496	347	224	10	285	599	254	594	2.88e-14	75.5
GME10545_g	I1RJB8#PHI:1879#GzZC194#5518#Fusarium_graminearum#unaffected_pathogenicity	23.352	364	247	9	285	624	259	614	2.91e-14	75.9
GME10545_g	I1RIT3#PHI:1982#GzZC297#5518#Fusarium_graminearum#unaffected_pathogenicity	21.842	467	288	12	99	527	39	466	3.05e-14	75.5
GME10545_g	I1RYR6#PHI:1692#GzZC007#5518#Fusarium_graminearum#unaffected_pathogenicity	26.236	263	171	6	285	534	95	347	8.47e-14	73.9
GME10545_g	A0A098DHE1#PHI:1924#GzZC239#5518#Fusarium_graminearum#unaffected_pathogenicity	25.087	287	182	10	274	536	301	578	1.92e-13	73.2
GME10545_g	A0A098DQP4#PHI:1943#GzZC258#5518#Fusarium_graminearum#unaffected_pathogenicity	20.339	413	268	13	275	656	275	657	1.43e-12	70.1
GME10545_g	G4NHT5#PHI:5612#FZC20#318829#Magnaporthe_oryzae#unaffected_pathogenicity	22.308	390	269	12	294	658	87	467	1.92e-12	69.7
GME10545_g	A0A0E0SEC8#PHI:1891#GzZC206#5518#Fusarium_graminearum#unaffected_pathogenicity	21.443	485	299	20	99	535	33	483	2.9e-12	69.3
GME10545_g	A0A1C3YIX9#PHI:1687#GzZC002#5518#Fusarium_graminearum#unaffected_pathogenicity	24.796	367	228	13	285	619	280	630	3.44e-12	68.9
GME10545_g	I1RCQ4#PHI:1919#GzZC234#5518#Fusarium_graminearum#unaffected_pathogenicity	23.853	327	205	12	283	581	269	579	1.04e-11	67.4
GME10545_g	A0A0E0S1U8#PHI:1941#GzZC256#5518#Fusarium_graminearum#unaffected_pathogenicity	21.939	392	267	13	251	624	275	645	1.35e-11	67
GME10545_g	I1RLT2#PHI:1956#GzZC271#5518#Fusarium_graminearum#unaffected_pathogenicity	23.598	428	261	22	91	495	8	392	1.52e-11	66.6
GME10545_g	I1RIL1#PHI:1835#GzZC150#5518#Fusarium_graminearum#unaffected_pathogenicity	22.392	393	247	14	275	625	117	493	1.67e-11	66.6
GME10545_g	I1RD74#PHI:1961#GzZC276#5518#Fusarium_graminearum#unaffected_pathogenicity	28.079	203	126	7	276	466	267	461	5.08e-11	65.1
GME10545_g	A0A1C3YJ77#PHI:1754#GzZC069#5518#Fusarium_graminearum#unaffected_pathogenicity	22.418	397	233	12	99	476	18	358	5.36e-11	64.7
GME10545_g	A0A098E4H8#PHI:1819#GzZC134#5518#Fusarium_graminearum#unaffected_pathogenicity	26.728	217	138	8	279	486	363	567	7.23e-11	64.7
GME10545_g	Q2UEH7#PHI:6872#AtrR#746128#Aspergillus_fumigatus#reduced_virulence	22.843	394	247	15	266	621	288	662	1.47e-10	63.5
GME10545_g	G4NFM3#PHI:5609#FZC18#318829#Magnaporthe_oryzae#unaffected_pathogenicity	21.951	287	185	9	276	534	278	553	2.18e-10	63.2
GME10545_g	A0A098DE24#PHI:1792#GzZC107#5518#Fusarium_graminearum#unaffected_pathogenicity	23.293	249	174	6	284	529	243	477	3.19e-10	62.4
GME10545_g	I1S7H5#PHI:1742#GzZC057#5518#Fusarium_graminearum#unaffected_pathogenicity	25.391	256	156	8	265	491	149	398	4.97e-10	61.6
GME10545_g	G4NJP4#PHI:5596#FZC7#318829#Magnaporthe_oryzae#unaffected_pathogenicity	21.717	594	367	22	99	621	46	612	5.48e-10	61.6
GME10545_g	G4N586#PHI:5615#FZC23#318829#Magnaporthe_oryzae#unaffected_pathogenicity	22.823	333	219	12	274	579	244	565	5.58e-10	61.6
GME10545_g	G4N748#PHI:5616#FZC24#318829#Magnaporthe_oryzae#unaffected_pathogenicity	19.249	426	269	15	275	661	262	651	6.95e-10	61.6
GME10545_g	I1RR13#PHI:1709#GzZC024#5518#Fusarium_graminearum#unaffected_pathogenicity	25.389	193	132	4	271	457	155	341	1.09e-09	60.5
GME10545_g	G2XED6#PHI:6260#Vdpf#27337#Verticillium_dahliae#reduced_virulence	23.78	328	199	14	276	573	307	613	1.68e-09	60.5
GME10545_g	I1RRS3#PHI:1816__PHI:12191#GzZC131__FgAtrR_(FGSG_06810)#5518#Fusarium_graminearum#unaffected_pathogenicity__reduced_virulence	24.551	334	206	14	268	573	301	616	5.28e-09	58.5
GME10545_g	K9G133#PHI:11757#PdMut3_(PDIP_75320)#36651#Penicillium_digitatum#increased_virulence_(hypervirulence)	23.256	387	249	19	276	625	235	610	1.46e-08	57.4
GME10545_g	G4MR05#PHI:5595#FZC6#318829#Magnaporthe_oryzae#unaffected_pathogenicity	23.473	311	186	14	276	557	277	564	1.47e-08	57.4
GME10545_g	G4MYA7#PHI:5607#FZC16#318829#Magnaporthe_oryzae#unaffected_pathogenicity	23	400	233	13	267	595	274	669	2.65e-08	56.2
GME10545_g	G4NF77#PHI:5617#FZC25#318829#Magnaporthe_oryzae#unaffected_pathogenicity	25.888	197	131	4	276	459	265	459	4.37e-08	55.8
GME10545_g	I1S9U4#PHI:1719#GzZC034#5518#Fusarium_graminearum#unaffected_pathogenicity	27.174	184	114	4	277	449	132	306	7.66e-08	54.7
GME10545_g	A0A0E0SCZ1#PHI:1916#GzZC231#5518#Fusarium_graminearum#unaffected_pathogenicity	22.071	367	223	15	288	619	205	543	9.28e-08	54.3
GME10545_g	A0A1C3YNC0#PHI:1699#GzZC014#5518#Fusarium_graminearum#unaffected_pathogenicity	26.966	178	94	7	285	445	256	414	1.45e-07	53.9
GME10545_g	G4NIV0#PHI:5600#TAS1#318829#Magnaporthe_oryzae#unaffected_pathogenicity	21.552	232	177	4	277	506	207	435	2.34e-07	53.1
GME10545_g	I1RZR8#PHI:1752#GzZC067#5518#Fusarium_graminearum#unaffected_pathogenicity	20.763	236	174	5	273	502	199	427	3.1e-07	52.8
GME10545_g	I1RDS9#PHI:1870#GzZC185#5518#Fusarium_graminearum#unaffected_pathogenicity	21.989	523	324	22	99	561	40	538	4.83e-07	52
GME10545_g	G4MZE0#PHI:5589#FZC1#318829#Magnaporthe_oryzae#unaffected_pathogenicity	22.635	296	200	8	285	561	250	535	4.91e-07	52
GME10545_g	G4N8I4#PHI:2989__PHI:5680#MGG_06243.6__FZC76#318829#Magnaporthe_oryzae#reduced_virulence__unaffected_pathogenicity	22.685	216	149	6	260	465	330	537	6.83e-07	52
GME10545_g	G4MP35#PHI:5614#FZC22#318829#Magnaporthe_oryzae#unaffected_pathogenicity	23.185	427	245	21	276	654	220	611	7.94e-07	51.6
GME10545_g	A0A098E0R6#PHI:1696#GzZC011#5518#Fusarium_graminearum#unaffected_pathogenicity	23.5	200	128	5	276	457	197	389	1.23e-06	50.8
GME10545_g	A0A1C3YHZ9#PHI:1999#GzZC314#5518#Fusarium_graminearum#unaffected_pathogenicity	24.444	180	121	6	348	522	326	495	3.46e-06	49.3
GME10545_g	A0A1C3YMB1#PHI:1821#GzZC136#5518#Fusarium_graminearum#unaffected_pathogenicity	21.905	210	145	6	254	452	177	378	4.29e-06	49.3
GME10545_g	G4N3M5#PHI:5602#FZC12#318829#Magnaporthe_oryzae#unaffected_pathogenicity	24.706	255	175	6	276	522	52	297	8.25e-06	48.1
GME10603_g	I1RZI7#PHI:1334#GzbZIP016#5518#Fusarium_graminearum#reduced_virulence	47.264	201	78	7	37	231	43	221	1.04e-31	118
GME10603_g	K3VB50#PHI:12053#Fpkapc_(FPSE_10348)#101028#Fusarium_pseudograminearum#reduced_virulence	45.374	227	95	8	12	231	17	221	1.23e-31	118
GME10603_g	A0A226BSF5#PHI:9846#Yap1#5207#Cryptococcus_neoformans#unaffected_pathogenicity__reduced_virulence	47.826	69	32	2	149	216	153	218	7.04e-10	58.5
GME10603_g	Q4PCH2#PHI:853#YAP1#5270#Ustilago_maydis#reduced_virulence	38.202	89	45	2	156	236	135	221	1.58e-09	57.4
GME10603_g	D2T177#PHI:2374#Bap1#40559#Botrytis_cinerea#unaffected_pathogenicity	50	64	24	2	156	211	160	223	3.66e-08	53.1
GME10603_g	Q5J7N6#PHI:412__PHI:3838__PHI:3930#CHAP1__ChAp1__ChAP1#5016#Bipolaris_maydis#unaffected_pathogenicity__reduced_virulence	50	60	27	1	156	215	166	222	3.93e-08	53.1
GME10603_g	A0A1B2LQ61#PHI:6946#CgAP1#474922#Colletotrichum_gloeosporioides#loss_of_pathogenicity	48.333	60	28	1	156	215	156	212	4.04e-08	52.8
GME10603_g	B9V258#PHI:2373#YAP1#5599#Alternaria_alternata#loss_of_pathogenicity	50	60	27	1	156	215	165	221	5.97e-08	52.4
GME10603_g	I1RWW4#PHI:1331__PHI:3111__PHI:4023#GzbZIP013__FgAP1__Fgap1#5518#Fusarium_graminearum#unaffected_pathogenicity	50	60	27	1	156	215	168	224	8e-08	52
GME10603_g	G2WSJ2#PHI:10972__PHI:11801#VdYap1_(VDAG_01588)__Yap1_(VDAG_01588)#27337#Verticillium_dahliae#unaffected_pathogenicity__reduced_virulence	46.667	60	29	1	156	215	155	211	8.48e-08	52
GME10603_g	C0LD25#PHI:2320#RLAP1#5599#Alternaria_alternata#loss_of_pathogenicity	50.877	57	25	1	156	212	165	218	1.87e-07	50.8
GME10603_g	Q5AJU7#PHI:3805#Cap1#5476#Candida_albicans#unaffected_pathogenicity	70	30	9	0	156	185	44	73	1.23e-06	48.1
GME10603_g	P19880#PHI:2811#Yap1#4932#Saccharomyces_cerevisiae#loss_of_pathogenicity	44.068	59	30	1	157	215	69	124	2.47e-06	47.4
GME10603_g	A0A1C3YMA5#PHI:1338#GzbZIP020#5518#Fusarium_graminearum#unaffected_pathogenicity	42.623	61	24	2	156	205	130	190	9.67e-06	45.1
GME10719_g	G4MT75#PHI:3312#Gta1#318829#Magnaporthe_oryzae#reduced_virulence	41.631	466	243	13	403	853	273	724	2.85e-101	331
GME10719_g	G4MT75#PHI:3312#Gta1#318829#Magnaporthe_oryzae#reduced_virulence	31.304	230	104	5	1	230	1	176	2.13e-20	95.1
GME10719_g	G4MY65#PHI:7317#Tpc1#318829#Magnaporthe_oryzae#reduced_virulence	33.333	87	51	3	433	513	400	485	4.94e-08	55.5
GME10719_g	I1RWT7#PHI:1793#GzZC108#5518#Fusarium_graminearum#reduced_virulence	29.787	94	58	2	427	513	377	469	2.86e-07	52.8
GME10756_g	Q0WXM3#PHI:734__PHI:11289__PHI:12111#FOW2__Fow2#5507#Fusarium_oxysporum#loss_of_pathogenicity__reduced_virulence	69.702	571	160	5	128	698	105	662	0	825
GME10756_g	I1RMV9#PHI:1712#GzZC027#5518#Fusarium_graminearum#unaffected_pathogenicity	60.213	656	208	11	50	698	33	642	0	759
GME10756_g	G4N586#PHI:5615#FZC23#318829#Magnaporthe_oryzae#unaffected_pathogenicity	62.478	581	191	10	132	698	101	668	0	729
GME10756_g	A0A1C3YJ24#PHI:1854#GzZC169#5518#Fusarium_graminearum#unaffected_pathogenicity	24.479	384	229	12	138	481	20	382	4.8e-16	80.5
GME10756_g	G4MR05#PHI:5595#FZC6#318829#Magnaporthe_oryzae#unaffected_pathogenicity	23.114	411	259	15	73	456	59	439	8.81e-16	79.7
GME10756_g	I1RIL1#PHI:1835#GzZC150#5518#Fusarium_graminearum#unaffected_pathogenicity	24.279	416	261	15	257	637	94	490	1.66e-15	78.6
GME10756_g	I1RSR7#PHI:1796#GzZC111#5518#Fusarium_graminearum#unaffected_pathogenicity	23.75	400	204	18	136	477	17	373	3.66e-15	77.8
GME10756_g	A0A1C3YKW2#PHI:1963#GzZC278#5518#Fusarium_graminearum#unaffected_pathogenicity	21.229	358	231	12	147	462	36	384	5.83e-15	77
GME10756_g	I1RAT9#PHI:1985#GzZC300#5518#Fusarium_graminearum#unaffected_pathogenicity	26.432	227	154	7	281	499	232	453	1.43e-13	72.8
GME10756_g	A0A098DHE1#PHI:1924#GzZC239#5518#Fusarium_graminearum#unaffected_pathogenicity	23.171	328	213	9	281	584	303	615	1.99e-13	72
GME10756_g	A0A0E0RU12#PHI:1836#GzZC151#5518#Fusarium_graminearum#unaffected_pathogenicity	24.629	337	222	13	147	472	14	329	5.58e-13	70.9
GME10756_g	I1S6B4#PHI:1732#GzZC047#5518#Fusarium_graminearum#unaffected_pathogenicity	22.19	347	232	12	137	470	40	361	7.35e-13	70.1
GME10756_g	I1RBN6#PHI:1799#GzZC114#5518#Fusarium_graminearum#unaffected_pathogenicity	27.189	217	136	8	276	477	254	463	1.3e-12	69.7
GME10756_g	I1RFP7#PHI:1935#GzZC250#5518#Fusarium_graminearum#unaffected_pathogenicity	23.415	205	136	6	295	491	270	461	2.77e-12	68.6
GME10756_g	A0A1C3YJ77#PHI:1754#GzZC069#5518#Fusarium_graminearum#unaffected_pathogenicity	22.616	367	242	11	141	482	5	354	5.84e-12	67
GME10756_g	A0A098DL22#PHI:1841#GzZC156#5518#Fusarium_graminearum#unaffected_pathogenicity	24.623	199	129	6	274	461	181	369	1.97e-11	65.5
GME10756_g	G4N897#PHI:5599#FZC10#318829#Magnaporthe_oryzae#unaffected_pathogenicity	26.364	220	143	8	276	484	239	450	7.72e-11	63.9
GME10756_g	A0A0E0SCZ1#PHI:1916#GzZC231#5518#Fusarium_graminearum#unaffected_pathogenicity	24.933	373	199	14	146	462	12	359	1.25e-10	63.2
GME10756_g	I1RD74#PHI:1961#GzZC276#5518#Fusarium_graminearum#unaffected_pathogenicity	23.118	372	221	14	132	471	110	448	1.86e-10	62.8
GME10756_g	G4N3D8#PHI:5622#FZC28#318829#Magnaporthe_oryzae#unaffected_pathogenicity	19.744	390	236	14	147	471	34	411	1.44e-09	59.7
GME10756_g	A0A1C3YMV1#PHI:1710#GzZC025#5518#Fusarium_graminearum#unaffected_pathogenicity	25.275	182	120	6	280	456	222	392	2.57e-09	58.9
GME10756_g	K9G133#PHI:11757#PdMut3_(PDIP_75320)#36651#Penicillium_digitatum#increased_virulence_(hypervirulence)	22.727	176	119	5	304	470	258	425	3.4e-09	58.5
GME10756_g	I1RCH8#PHI:1921#GzZC236#5518#Fusarium_graminearum#reduced_virulence	21.092	403	256	14	101	469	1	375	6.72e-09	57.8
GME10756_g	I1S3I1#PHI:1857#GzZC172#5518#Fusarium_graminearum#unaffected_pathogenicity	24.852	169	113	5	283	448	218	375	6.91e-09	57.4
GME10756_g	G4N093#PHI:5654#FZC57#318829#Magnaporthe_oryzae#unaffected_pathogenicity	30.894	123	78	3	134	254	11	128	1e-08	56.6
GME10756_g	G4MWP0#PHI:5611#FZC19#318829#Magnaporthe_oryzae#unaffected_pathogenicity	24.473	237	144	5	281	484	264	498	2.58e-08	55.8
GME10756_g	A0A098E0R6#PHI:1696#GzZC011#5518#Fusarium_graminearum#unaffected_pathogenicity	22.769	325	221	12	275	584	191	500	3.04e-08	55.5
GME10756_g	I1S6C7#PHI:1730#GzZC045#5518#Fusarium_graminearum#unaffected_pathogenicity	25	132	90	3	334	465	243	365	5.93e-08	54.3
GME10756_g	I1RD28#PHI:1876#GzZC191#5518#Fusarium_graminearum#unaffected_pathogenicity	24.852	169	112	4	290	451	197	357	8.33e-08	53.9
GME10756_g	G4MZE0#PHI:5589#FZC1#318829#Magnaporthe_oryzae#unaffected_pathogenicity	25.773	194	123	6	290	481	250	424	1.71e-07	52.8
GME10756_g	G4MUB7#PHI:5592#FZC3#318829#Magnaporthe_oryzae#unaffected_pathogenicity	22.326	215	150	6	245	452	358	562	2.68e-07	52.4
GME10756_g	I1RAP1#PHI:1988#GzZC303#5518#Fusarium_graminearum#unaffected_pathogenicity	22.5	360	238	11	142	471	15	363	3.18e-07	52
GME10756_g	G4N7V2#PHI:2994__PHI:5604#MGG_06355.6__FZC14#318829#Magnaporthe_oryzae#reduced_virulence__unaffected_pathogenicity	21.569	204	146	7	276	472	252	448	3.45e-07	52
GME10756_g	I1RLI4#PHI:1979#GzZC294#5518#Fusarium_graminearum#unaffected_pathogenicity	20.69	377	221	12	147	471	26	376	4.41e-07	51.6
GME10756_g	I1RCK0#PHI:1920#GzZC235#5518#Fusarium_graminearum#unaffected_pathogenicity	19.905	211	154	7	276	477	229	433	5.65e-07	51.2
GME10756_g	I1RXN7#PHI:1761#GzZC076#5518#Fusarium_graminearum#unaffected_pathogenicity	24.476	143	98	4	334	475	243	376	1.24e-06	50.1
GME10756_g	A0A098E4H8#PHI:1819#GzZC134#5518#Fusarium_graminearum#unaffected_pathogenicity	21.622	185	126	5	281	463	360	527	1.36e-06	50.1
GME10756_g	G4NFM3#PHI:5609#FZC18#318829#Magnaporthe_oryzae#unaffected_pathogenicity	21.667	240	155	7	274	495	271	495	2.86e-06	48.9
GME10756_g	A0A1C3YMI9#PHI:1899#GzZC214#5518#Fusarium_graminearum#unaffected_pathogenicity	20.773	207	147	5	274	471	133	331	2.96e-06	48.9
GME10756_g	I1S4B9#PHI:1738#GzZC053#5518#Fusarium_graminearum#unaffected_pathogenicity	37.931	58	34	1	131	186	5	62	5.98e-06	47.8
GME10756_g	G4MNC4#PHI:5667#FZC66#318829#Magnaporthe_oryzae#unaffected_pathogenicity	31.481	54	37	0	124	177	47	100	7.81e-06	47.4
GME10756_g	A0A075TXZ8#PHI:3300__PHI:4504__PHI:5352#PatL__PePatL#27334#Penicillium_expansum#unaffected_pathogenicity__reduced_virulence	24.731	186	117	7	290	462	227	402	9.16e-06	47.4
GME10893_g	G3F820#PHI:2506#Amr1#29001#Alternaria_brassicicola#increased_virulence_(hypervirulence)	29.577	639	400	16	200	802	405	1029	2.08e-77	269
GME10893_g	G3F820#PHI:2506#Amr1#29001#Alternaria_brassicicola#increased_virulence_(hypervirulence)	43.902	41	23	0	15	55	94	134	9.5e-07	50.8
GME10893_g	G4MU22#PHI:5637#PIG1#318829#Magnaporthe_oryzae#unaffected_pathogenicity	28.615	650	408	17	201	809	334	968	1.09e-69	246
GME10893_g	G4MU22#PHI:5637#PIG1#318829#Magnaporthe_oryzae#unaffected_pathogenicity	43.396	53	28	1	5	55	60	112	6.18e-07	51.6
GME10893_g	I1RWV5#PHI:1746#GzZC061#5518#Fusarium_graminearum#unaffected_pathogenicity	36	75	47	1	16	90	175	248	2.03e-07	53.1
GME10893_g	I1S832#PHI:1723#GzZC038#5518#Fusarium_graminearum#unaffected_pathogenicity	19.424	417	281	12	368	759	449	835	7.41e-07	51.2
GME1268_g	I1RRD2#PHI:1328#GzbZIP010#5518#Fusarium_graminearum#reduced_virulence	33.758	314	140	16	179	469	282	550	1.02e-16	81.3
GME1419_g	G4N8E3#PHI:2983__PHI:5629#MGG_06279.6__FZC34#318829#Magnaporthe_oryzae#reduced_virulence__unaffected_pathogenicity	38.923	483	191	9	1	379	223	705	2.67e-101	324
GME1419_g	I1S7B9#PHI:1739#GzZC054#5518#Fusarium_graminearum#unaffected_pathogenicity	30.308	650	305	17	1	543	203	811	1.02e-73	249
GME1419_g	G4MP35#PHI:5614#FZC22#318829#Magnaporthe_oryzae#unaffected_pathogenicity	32.603	365	174	8	1	297	263	623	7.92e-53	191
GME1419_g	I1RCH8#PHI:1921#GzZC236#5518#Fusarium_graminearum#reduced_virulence	29.319	382	177	8	1	297	240	613	8.16e-46	171
GME1419_g	I1S9U4#PHI:1719#GzZC034#5518#Fusarium_graminearum#unaffected_pathogenicity	27.882	373	169	8	1	284	174	535	5.78e-37	143
GME1419_g	A0A098E1A2#PHI:1864#GzZC179#5518#Fusarium_graminearum#unaffected_pathogenicity	27.564	312	162	6	1	253	157	463	1.91e-32	129
GME1436_g	G4N8I4#PHI:2989__PHI:5680#MGG_06243.6__FZC76#318829#Magnaporthe_oryzae#reduced_virulence__unaffected_pathogenicity	59.874	795	301	11	178	970	111	889	0	962
GME1436_g	A0A0D2XZG1#PHI:5484#FTF2#5507#Fusarium_oxysporum#reduced_virulence	56.878	756	308	11	197	946	107	850	0	860
GME1436_g	I1RND0#PHI:1900#GzZC215#5518#Fusarium_graminearum#unaffected_pathogenicity	58.016	736	285	13	197	923	105	825	0	853
GME1436_g	G8GLN8#PHI:5482#FTF2#5507#Fusarium_oxysporum#reduced_virulence	56.349	756	312	11	197	946	105	848	0	845
GME1436_g	A0A0D2YD74#PHI:5483#FTF1#5507#Fusarium_oxysporum#reduced_virulence	42.167	1015	395	23	197	1184	65	914	0	702
GME1436_g	Q2V9X3#PHI:2307__PHI:5481#Ftf1__FTF1#5507#Fusarium_oxysporum#unaffected_pathogenicity__reduced_virulence	42.871	1045	451	30	197	1210	105	1034	0	692
GME1436_g	A0A0E0RVT6#PHI:1689#GzZC004#5518#Fusarium_graminearum#unaffected_pathogenicity	25.802	655	383	26	254	876	32	615	4.52e-38	153
GME1436_g	A0A0E0RUE3#PHI:1944#GzZC259#5518#Fusarium_graminearum#unaffected_pathogenicity	24.68	547	347	21	256	774	67	576	2.21e-32	134
GME1436_g	G4MP35#PHI:5614#FZC22#318829#Magnaporthe_oryzae#unaffected_pathogenicity	22.518	564	370	22	267	796	53	583	4.23e-27	117
GME1436_g	A0A1C3YKC2#PHI:1826#GzZC141#5518#Fusarium_graminearum#unaffected_pathogenicity	27.215	316	213	7	421	734	105	405	9.13e-27	115
GME1436_g	I1RCH8#PHI:1921#GzZC236#5518#Fusarium_graminearum#reduced_virulence	24.434	618	370	27	227	796	5	573	4.16e-26	114
GME1436_g	I1RT69#PHI:1918#GzZC233#5518#Fusarium_graminearum#unaffected_pathogenicity	25.434	519	307	23	256	744	260	728	4.11e-22	101
GME1436_g	I1RUX9#PHI:1803#GzZC118#5518#Fusarium_graminearum#unaffected_pathogenicity	24.932	365	212	10	262	613	68	383	4.29e-20	94.7
GME1436_g	I1RPF6#PHI:1878#GzZC193#5518#Fusarium_graminearum#unaffected_pathogenicity	23.457	486	313	14	263	736	56	494	8.13e-20	94
GME1436_g	A0A1C3YNA1#PHI:1833#GzZC148#5518#Fusarium_graminearum#unaffected_pathogenicity	24.407	295	205	7	441	734	126	403	1.02e-19	93.6
GME1436_g	G4NII8#PHI:3307__PHI:3313#Gpf1#318829#Magnaporthe_oryzae#loss_of_pathogenicity	24.333	300	200	9	441	734	128	406	8.49e-18	87.4
GME1436_g	I1RXJ4#PHI:1762#GzZC077#5518#Fusarium_graminearum#unaffected_pathogenicity	25.575	391	208	14	263	613	40	387	1.96e-17	86.3
GME1436_g	I1RDE2#PHI:1960#GzZC275#5518#Fusarium_graminearum#unaffected_pathogenicity	21.311	488	285	14	425	847	256	709	7.69e-17	84.7
GME1436_g	I1RDE2#PHI:1960#GzZC275#5518#Fusarium_graminearum#unaffected_pathogenicity	43.243	37	21	0	261	297	32	68	5.7e-06	49.3
GME1436_g	I1S1D3#PHI:1822#GzZC137#5518#Fusarium_graminearum#unaffected_pathogenicity	24.069	403	249	14	460	838	115	484	7.98e-17	84
GME1436_g	I1RNR1#PHI:1896#GzZC211#5518#Fusarium_graminearum#unaffected_pathogenicity	27.35	234	147	6	513	734	299	521	3.27e-16	82.4
GME1436_g	G4MYQ4#PHI:5608#FZC17#318829#Magnaporthe_oryzae#unaffected_pathogenicity	24.545	330	229	9	425	744	209	528	4.16e-16	82
GME1436_g	G4MYQ4#PHI:5608#FZC17#318829#Magnaporthe_oryzae#unaffected_pathogenicity	42.222	45	26	0	255	299	79	123	7.76e-06	48.5
GME1436_g	I1RZN4#PHI:1753#GzZC068#5518#Fusarium_graminearum#unaffected_pathogenicity	22.319	457	297	17	416	841	280	709	5.6e-16	81.6
GME1436_g	A0A1C3YMB1#PHI:1821#GzZC136#5518#Fusarium_graminearum#unaffected_pathogenicity	24.294	354	200	13	268	583	42	365	5.69e-16	81.6
GME1436_g	A0A1C3YKI7#PHI:1818#GzZC133#5518#Fusarium_graminearum#unaffected_pathogenicity	23.677	359	237	11	262	594	12	359	8.01e-16	80.9
GME1436_g	I1S7B9#PHI:1739#GzZC054#5518#Fusarium_graminearum#unaffected_pathogenicity	22.901	393	247	14	263	629	18	380	1.06e-15	80.9
GME1436_g	G4N8E3#PHI:2983__PHI:5629#MGG_06279.6__FZC34#318829#Magnaporthe_oryzae#reduced_virulence__unaffected_pathogenicity	20.985	548	331	20	266	772	31	517	6.9e-15	78.2
GME1436_g	A0A1C3YLU9#PHI:1823#GzZC138#5518#Fusarium_graminearum#unaffected_pathogenicity	23.112	437	286	16	419	848	58	451	1.79e-14	76.3
GME1436_g	G4N6T1#PHI:5671#FZC68#318829#Magnaporthe_oryzae#unaffected_pathogenicity	23.554	484	292	21	262	734	35	451	1.99e-14	76.6
GME1436_g	I1RJB8#PHI:1879#GzZC194#5518#Fusarium_graminearum#unaffected_pathogenicity	23.46	422	228	18	276	612	32	443	3.12e-14	76.3
GME1436_g	G4MWV1#PHI:5643#FZC46#318829#Magnaporthe_oryzae#unaffected_pathogenicity	20.215	465	314	12	416	846	291	732	3.25e-14	75.9
GME1436_g	G4MWV1#PHI:5643#FZC46#318829#Magnaporthe_oryzae#unaffected_pathogenicity	28.696	115	74	3	256	370	51	157	1.06e-08	58.2
GME1436_g	G4NHT5#PHI:5612#FZC20#318829#Magnaporthe_oryzae#unaffected_pathogenicity	23.116	398	249	17	420	796	73	434	3.73e-13	72.4
GME1436_g	I1RD74#PHI:1961#GzZC276#5518#Fusarium_graminearum#unaffected_pathogenicity	24.202	376	228	16	252	602	108	451	5.79e-13	72
GME1436_g	I1RHJ0#PHI:1907#GzZC222#5518#Fusarium_graminearum#unaffected_pathogenicity	22.136	515	336	17	256	720	39	538	3.14e-12	69.3
GME1436_g	I1S4E2#PHI:1737#GzZC052#5518#Fusarium_graminearum#unaffected_pathogenicity	25.078	319	190	14	507	796	192	490	9.73e-12	67.8
GME1436_g	Q2UEH7#PHI:6872#AtrR#746128#Aspergillus_fumigatus#reduced_virulence	35.714	98	56	2	247	337	44	141	1.2e-11	67.8
GME1436_g	I1RRS3#PHI:1816__PHI:12191#GzZC131__FgAtrR_(FGSG_06810)#5518#Fusarium_graminearum#unaffected_pathogenicity__reduced_virulence	40	65	37	1	261	323	56	120	3.23e-11	66.2
GME1436_g	G4NI99#PHI:5618#FZC26#318829#Magnaporthe_oryzae#unaffected_pathogenicity	25	432	261	18	266	669	31	427	4.01e-11	65.9
GME1436_g	I1RFP7#PHI:1935#GzZC250#5518#Fusarium_graminearum#unaffected_pathogenicity	39.726	73	42	2	260	331	50	121	1.38e-10	64.3
GME1436_g	I1RPF7#PHI:1704#GzZC019#5518#Fusarium_graminearum#unaffected_pathogenicity	24.904	261	169	8	411	669	76	311	1.85e-10	63.5
GME1436_g	I1S487#PHI:1750#GzZC065#5518#Fusarium_graminearum#unaffected_pathogenicity	27.778	198	126	5	416	611	182	364	2.33e-10	63.5
GME1436_g	G4MT25#PHI:5591#MoNIT4#318829#Magnaporthe_oryzae#unaffected_pathogenicity	24.427	393	227	19	258	593	57	436	4.84e-10	62.4
GME1436_g	I1RB12#PHI:1968#GzZC283#5518#Fusarium_graminearum#unaffected_pathogenicity	24.309	362	205	13	263	602	64	378	5.86e-10	62
GME1436_g	A0A098E4D6#PHI:1697#GzZC012#5518#Fusarium_graminearum#unaffected_pathogenicity	23.018	391	205	16	254	602	1	337	6.9e-10	61.6
GME1436_g	I1RZR8#PHI:1752#GzZC067#5518#Fusarium_graminearum#unaffected_pathogenicity	21.393	402	244	16	264	613	19	400	1.7e-09	60.8
GME1436_g	A0A1C3YLM9#PHI:1824#GzZC139#5518#Fusarium_graminearum#unaffected_pathogenicity	35.354	99	53	5	259	356	23	111	1.84e-09	60.5
GME1436_g	A0A0E0RTZ8#PHI:1837#GzZC152#5518#Fusarium_graminearum#unaffected_pathogenicity	23.056	360	219	12	268	602	17	343	1.92e-09	60.5
GME1436_g	A0A1C3YHZ9#PHI:1999#GzZC314#5518#Fusarium_graminearum#unaffected_pathogenicity	37.681	69	41	1	260	326	22	90	2.54e-09	60.1
GME1436_g	G2XED6#PHI:6260#Vdpf#27337#Verticillium_dahliae#reduced_virulence	37.705	61	36	1	268	326	73	133	3.08e-09	59.7
GME1436_g	A0A098DHE1#PHI:1924#GzZC239#5518#Fusarium_graminearum#unaffected_pathogenicity	21.962	469	267	16	261	653	99	544	3.48e-09	59.7
GME1436_g	I1RHN1#PHI:1906#GzZC221#5518#Fusarium_graminearum#unaffected_pathogenicity	23.342	377	210	17	260	584	23	372	4.22e-09	59.3
GME1436_g	I1RXV2#PHI:1758#GzZC073#5518#Fusarium_graminearum#unaffected_pathogenicity	31.532	111	65	3	255	360	9	113	7.31e-09	58.5
GME1436_g	I1RXV2#PHI:1758#GzZC073#5518#Fusarium_graminearum#unaffected_pathogenicity	24.08	299	197	8	420	703	299	582	2.85e-08	56.6
GME1436_g	I1RPI7#PHI:1877#GzZC192#5518#Fusarium_graminearum#unaffected_pathogenicity	22.807	399	239	15	262	606	5	388	1.28e-08	57.8
GME1436_g	I1RL82#PHI:1700#GzZC015#5518#Fusarium_graminearum#unaffected_pathogenicity	21.76	409	272	14	407	796	174	553	1.58e-08	57.4
GME1436_g	I1S8J4#PHI:1743#GzZC058#5518#Fusarium_graminearum#unaffected_pathogenicity	37.313	67	38	2	262	327	9	72	1.67e-08	57.4
GME1436_g	A0A0E0SMG6#PHI:1959__PHI:10494#GzZC274__FgZC1_(FG05_05068)#5518#Fusarium_graminearum#unaffected_pathogenicity__reduced_virulence	25.478	157	90	3	182	338	57	186	3.31e-08	56.2
GME1436_g	G4MZ81#PHI:5642#FZC45#318829#Magnaporthe_oryzae#unaffected_pathogenicity	37.634	93	46	4	256	337	345	436	3.85e-08	55.8
GME1436_g	A0A0E0SCZ1#PHI:1916#GzZC231#5518#Fusarium_graminearum#unaffected_pathogenicity	22.102	371	221	16	265	589	10	358	4.06e-08	55.8
GME1436_g	A0A0E0S1U8#PHI:1941#GzZC256#5518#Fusarium_graminearum#unaffected_pathogenicity	23.78	164	109	5	421	579	305	457	1.06e-07	54.7
GME1436_g	I1RN12#PHI:1937#GzZC252#5518#Fusarium_graminearum#unaffected_pathogenicity	32.967	91	56	2	258	348	58	143	1.07e-07	54.7
GME1436_g	I1RSR7#PHI:1796#GzZC111#5518#Fusarium_graminearum#unaffected_pathogenicity	24.011	379	210	19	245	584	9	348	1.87e-07	53.9
GME1436_g	I1RAT9#PHI:1985#GzZC300#5518#Fusarium_graminearum#unaffected_pathogenicity	25.543	184	113	8	409	577	225	399	2.3e-07	53.5
GME1436_g	I1R9K3#PHI:1990#GzZC305#5518#Fusarium_graminearum#reduced_virulence	40.678	59	33	2	268	325	24	81	2.52e-07	53.5
GME1436_g	I1RL60#PHI:1815#GzZC130#5518#Fusarium_graminearum#unaffected_pathogenicity	36.735	49	31	0	255	303	10	58	5.87e-07	52.4
GME1436_g	I1RDS9#PHI:1870#GzZC185#5518#Fusarium_graminearum#unaffected_pathogenicity	29.932	147	85	6	438	580	265	397	6.66e-07	52
GME1436_g	I1RDS9#PHI:1870#GzZC185#5518#Fusarium_graminearum#unaffected_pathogenicity	36.364	88	45	3	262	349	27	103	4.88e-06	49.3
GME1436_g	A0A1C3YHD5#PHI:1717#GzZC032#5518#Fusarium_graminearum#unaffected_pathogenicity	29.897	97	63	2	260	352	9	104	1.2e-06	51.2
GME1436_g	A0A1C3YMS9#PHI:1887#GzZC202#5518#Fusarium_graminearum#unaffected_pathogenicity	42.593	54	29	1	268	319	32	85	1.25e-06	51.2
GME1436_g	I1RVU7#PHI:1789#GzZC104#5518#Fusarium_graminearum#unaffected_pathogenicity	29.167	72	45	2	260	326	185	255	1.28e-06	51.2
GME1436_g	G4MVA4#PHI:5593#FZC4#318829#Magnaporthe_oryzae#unaffected_pathogenicity	34.177	79	47	2	255	331	116	191	1.39e-06	51.2
GME1436_g	I1RJ71#PHI:1883#GzZC198#5518#Fusarium_graminearum#unaffected_pathogenicity	45	40	22	0	259	298	37	76	2.32e-06	50.4
GME1436_g	A0A098DKZ1#PHI:1867#GzZC182#5518#Fusarium_graminearum#unaffected_pathogenicity	35.385	65	32	2	257	320	30	85	2.6e-06	50.1
GME1436_g	I1RLI4#PHI:1979#GzZC294#5518#Fusarium_graminearum#unaffected_pathogenicity	27.429	175	106	6	515	682	295	455	2.72e-06	50.1
GME1436_g	I1RMD1#PHI:1958#GzZC273#5518#Fusarium_graminearum#unaffected_pathogenicity	34.667	75	46	3	254	326	63	136	3.08e-06	50.1
GME1436_g	A0A098E4H8#PHI:1819#GzZC134#5518#Fusarium_graminearum#unaffected_pathogenicity	39.286	56	31	2	269	323	86	139	3.32e-06	50.1
GME1436_g	A0A1C3YMV1#PHI:1710#GzZC025#5518#Fusarium_graminearum#unaffected_pathogenicity	24.402	209	120	7	415	603	222	412	3.74e-06	49.7
GME1436_g	I1RJ58#PHI:1884#GzZC199#5518#Fusarium_graminearum#unaffected_pathogenicity	29.73	74	46	2	254	326	22	90	5.72e-06	48.9
GME1436_g	I1RBN6#PHI:1799#GzZC114#5518#Fusarium_graminearum#unaffected_pathogenicity	27.011	174	104	8	416	574	259	424	5.86e-06	48.9
GME1436_g	I1RR13#PHI:1709#GzZC024#5518#Fusarium_graminearum#unaffected_pathogenicity	24.39	205	137	7	416	613	160	353	6.02e-06	48.9
GME1436_g	I1RB90#PHI:1983#GzZC298#5518#Fusarium_graminearum#lethal	48.485	33	16	1	266	298	81	112	6.11e-06	48.9
GME1436_g	A0A098DBD1#PHI:1776#GzZC091#5518#Fusarium_graminearum#unaffected_pathogenicity	41.176	34	20	0	269	302	24	57	6.38e-06	48.5
GME1436_g	D2E9X1#PHI:2380#DEP6#29001#Alternaria_brassicicola#reduced_virulence__unaffected_pathogenicity	30.952	84	47	2	268	341	15	97	7.91e-06	48.5
GME1975_g	I1RB16#PHI:1967__PHI:9358#GzZC282__Fgleu3_(FGSG_00719)#5518#Fusarium_graminearum#reduced_virulence	21.842	467	307	14	212	642	185	629	8.51e-25	108
GME1975_g	I1RB16#PHI:1967__PHI:9358#GzZC282__Fgleu3_(FGSG_00719)#5518#Fusarium_graminearum#reduced_virulence	34.211	76	48	1	18	93	52	125	6.69e-09	57.4
GME1975_g	Q59UY7#PHI:2617#SEF1#5476#Candida_albicans#reduced_virulence	25.416	421	267	14	32	440	88	473	3.22e-21	97.4
GME1975_g	G4N0R9#PHI:5656#FZC58#318829#Magnaporthe_oryzae#unaffected_pathogenicity	25.547	274	160	10	16	270	49	297	9.27e-09	57
GME1975_g	A0A1C3YLM9#PHI:1824#GzZC139#5518#Fusarium_graminearum#unaffected_pathogenicity	45.455	55	25	2	29	82	28	78	1.58e-07	53.1
GME1975_g	A0A1C3YKQ6#PHI:1698#GzZC013#5518#Fusarium_graminearum#unaffected_pathogenicity	31.148	122	71	4	34	148	11	126	1.98e-07	52.8
GME1975_g	I1S4X3#PHI:1843#GzZC158#5518#Fusarium_graminearum#unaffected_pathogenicity	37.179	78	44	2	29	101	135	212	1.14e-06	50.4
GME1975_g	I1RXS2#PHI:1759#GzZC074#5518#Fusarium_graminearum#unaffected_pathogenicity	24.638	138	96	3	16	146	9	145	6.25e-06	47.8
GME2495_g	Q59UY7#PHI:2617#SEF1#5476#Candida_albicans#reduced_virulence	25.946	370	231	12	76	423	208	556	1.85e-18	88.2
GME2495_g	I1RB16#PHI:1967__PHI:9358#GzZC282__Fgleu3_(FGSG_00719)#5518#Fusarium_graminearum#reduced_virulence	25	176	125	2	118	289	191	363	1.52e-13	72.4
GME2495_g	G4NIQ8#PHI:5672#FZC69#318829#Magnaporthe_oryzae#unaffected_pathogenicity	24.419	258	148	11	55	298	127	351	2.94e-06	48.9
GME2524_g	A0ST46#PHI:1050#CTB8#29003#Cercospora_nicotianae#reduced_virulence	40	65	39	0	12	76	21	85	4.18e-10	60.1
GME2524_g	Q5UIP5#PHI:1147#AurR1#101028#Fusarium_pseudograminearum#unaffected_pathogenicity	47.727	44	23	0	13	56	14	57	6.28e-08	50.4
GME2524_g	I1RF54#PHI:1973#GIP2#5518#Fusarium_graminearum#unaffected_pathogenicity	50	42	21	0	14	55	15	56	2.81e-07	51.2
GME2524_g	G4NCC3#PHI:5665#FZC65#318829#Magnaporthe_oryzae#unaffected_pathogenicity	36.364	44	28	0	12	55	22	65	5.46e-07	50.4
GME2524_g	G4MU26#PHI:2203#Transcription_factor#318829#Magnaporthe_oryzae#reduced_virulence	46.512	43	23	0	12	54	11	53	1.86e-06	48.9
GME2524_g	Q5AC02#PHI:2862#Lys14#5476#Candida_albicans#reduced_virulence	37.097	62	36	1	14	75	37	95	9.2e-06	46.6
GME2552_g	G4N8I4#PHI:2989__PHI:5680#MGG_06243.6__FZC76#318829#Magnaporthe_oryzae#reduced_virulence__unaffected_pathogenicity	21.689	521	338	17	86	580	311	787	5.58e-21	96.3
GME2552_g	A0A0E0RUE3#PHI:1944#GzZC259#5518#Fusarium_graminearum#unaffected_pathogenicity	23.291	395	247	7	118	483	207	574	1.77e-20	94.7
GME2552_g	I1RPF6#PHI:1878#GzZC193#5518#Fusarium_graminearum#unaffected_pathogenicity	22.365	389	255	7	124	503	202	552	5.43e-20	92.8
GME2552_g	A0A0D2XZG1#PHI:5484#FTF2#5507#Fusarium_oxysporum#reduced_virulence	21.888	498	324	15	118	590	322	779	9.07e-16	79.7
GME2552_g	I1S487#PHI:1750#GzZC065#5518#Fusarium_graminearum#unaffected_pathogenicity	23.679	473	301	13	131	598	195	612	1.22e-15	79
GME2552_g	I1RND0#PHI:1900#GzZC215#5518#Fusarium_graminearum#unaffected_pathogenicity	25.758	330	207	10	118	430	320	628	4.12e-15	77.8
GME2552_g	G4MYQ4#PHI:5608#FZC17#318829#Magnaporthe_oryzae#unaffected_pathogenicity	24.611	386	211	14	131	482	213	552	1.5e-14	75.5
GME2552_g	G8GLN8#PHI:5482#FTF2#5507#Fusarium_oxysporum#reduced_virulence	26.061	330	206	11	118	430	320	628	5.1e-13	70.9
GME2552_g	A0A1C3YKC2#PHI:1826#GzZC141#5518#Fusarium_graminearum#unaffected_pathogenicity	22.896	297	185	8	142	424	121	387	6.69e-13	70.1
GME2552_g	A0A0D2YD74#PHI:5483#FTF1#5507#Fusarium_oxysporum#reduced_virulence	24.534	322	172	9	118	430	280	539	1.41e-11	66.2
GME2552_g	I1RNR1#PHI:1896#GzZC211#5518#Fusarium_graminearum#unaffected_pathogenicity	23.297	279	175	9	255	522	362	612	9.19e-10	60.1
GME2552_g	I1RPF7#PHI:1704#GzZC019#5518#Fusarium_graminearum#unaffected_pathogenicity	25.337	371	203	13	131	483	93	407	8.11e-09	57
GME2552_g	A0A0E0RVT6#PHI:1689#GzZC004#5518#Fusarium_graminearum#unaffected_pathogenicity	26.154	195	139	3	158	348	210	403	3.6e-08	55.1
GME2552_g	G4MWV1#PHI:5643#FZC46#318829#Magnaporthe_oryzae#unaffected_pathogenicity	21.352	281	182	7	118	364	291	566	2.22e-07	52.4
GME2552_g	Q2V9X3#PHI:2307__PHI:5481#Ftf1__FTF1#5507#Fusarium_oxysporum#unaffected_pathogenicity__reduced_virulence	24.398	332	212	11	118	430	320	631	3.02e-06	48.9
GME2552_g	A0A1C3YLU9#PHI:1823#GzZC138#5518#Fusarium_graminearum#unaffected_pathogenicity	19.439	499	332	13	91	570	27	474	4.24e-06	48.1
GME2444_g	Q4WVQ7#PHI:6909#AtfB#746128#Aspergillus_fumigatus#reduced_virulence__unaffected_pathogenicity	29.752	121	81	2	320	436	127	247	1.17e-10	61.2
GME2444_g	I1RUA4#PHI:1329#GzbZIP011#5518#Fusarium_graminearum#unaffected_pathogenicity	25.664	113	83	1	337	449	160	271	1.72e-09	57.4
GME2444_g	Q4WR67#PHI:6910#AtfC#746128#Aspergillus_fumigatus#unaffected_pathogenicity	34.722	72	47	0	356	427	145	216	1.15e-08	54.7
GME2444_g	I1RXD5#PHI:1332#GzbZIP014#5518#Fusarium_graminearum#unaffected_pathogenicity	31.034	87	60	0	356	442	188	274	4.46e-08	53.1
GME2444_g	Q4WLV8#PHI:6911#AtfD#746128#Aspergillus_fumigatus#unaffected_pathogenicity	29.412	85	59	1	346	429	95	179	4.9e-08	51.6
GME2444_g	I1RG94#PHI:1322#GzbZIP004#5518#Fusarium_graminearum#unaffected_pathogenicity	32.857	70	47	0	366	435	181	250	4.28e-07	50.4
GME2444_g	Q4WY05#PHI:6908#AtfA#746128#Aspergillus_fumigatus#reduced_virulence	40	60	36	0	359	418	450	509	5.04e-06	47.4
GME2444_g	G2XEU1#PHI:7191__PHI:10973#VDAG_08676__VdAtf1_(VDAG_08676)#27337#Verticillium_dahliae#reduced_virulence__unaffected_pathogenicity	38.333	60	37	0	359	418	421	480	7.96e-06	46.6
GME2583_g	G4N881#PHI:2130#MoHox4#318829#Magnaporthe_oryzae#reduced_virulence	30.964	197	120	7	314	507	95	278	2.76e-16	81.3
GME2583_g	A0A098DZQ8#PHI:1508#GzHOME003#5518#Fusarium_graminearum#unaffected_pathogenicity	28.512	242	155	9	314	552	79	305	2.77e-16	81.3
GME2583_g	I1RFY9#PHI:1357#GzC2H017#5518#Fusarium_graminearum#unaffected_pathogenicity	27.692	195	123	9	315	506	76	255	1e-12	69.7
GME3351_g	I1RB16#PHI:1967__PHI:9358#GzZC282__Fgleu3_(FGSG_00719)#5518#Fusarium_graminearum#reduced_virulence	61.538	741	183	16	33	683	6	734	0	860
GME3351_g	Q59UY7#PHI:2617#SEF1#5476#Candida_albicans#reduced_virulence	24.941	421	254	17	226	604	288	688	4.12e-11	64.7
GME4219_g	I1S053#PHI:1772#GzZC087#5518#Fusarium_graminearum#reduced_virulence	56.227	546	179	17	71	605	129	625	2.34e-174	522
GME4219_g	Q99UN8#PHI:7916#FabD#1280#Staphylococcus_aureus#reduced_virulence	28.571	350	182	12	630	978	3	285	6.58e-21	93.2
GME4219_g	Q0P7J7#PHI:7844#ClbG#562#Escherichia_coli#unaffected_pathogenicity	31.325	249	140	9	631	875	5	226	1.91e-15	78.2
GME4219_g	D3QJB2#PHI:3526#LacA#28901#Salmonella_enterica#reduced_virulence	36.184	152	81	5	462	605	23	166	4.73e-14	70.5
GME4219_g	A0A7J6K108#PHI:11458__PHI:11893#FabD#5811#Toxoplasma_gondii#unaffected_pathogenicity__reduced_virulence	27.897	233	141	6	656	875	11	229	9.89e-13	68.9
GME4219_g	I1RQ27#PHI:1914#GzZC229#5518#Fusarium_graminearum#unaffected_pathogenicity	43.75	80	40	2	108	187	2	76	1.19e-12	70.5
GME4219_g	G4N4R4#PHI:5676#FZC73#318829#Magnaporthe_oryzae#unaffected_pathogenicity	47.945	73	33	1	122	189	308	380	3.1e-12	68.9
GME4219_g	I1RHG6#PHI:1909#GzZC224#5518#Fusarium_graminearum#unaffected_pathogenicity	48.333	60	28	1	144	203	8	64	3.79e-12	68.2
GME4219_g	A0A098DIG5#PHI:1748#GzZC063#5518#Fusarium_graminearum#unaffected_pathogenicity	34.146	123	63	4	134	255	6	111	1.16e-11	67
GME4219_g	I1RV71#PHI:1812#GzZC127#5518#Fusarium_graminearum#unaffected_pathogenicity	52.941	51	24	0	147	197	14	64	6.33e-11	64.7
GME4219_g	Q6RKI8#PHI:5280#Bcpks12#40559#Botrytis_cinerea#unaffected_pathogenicity	25.403	248	148	9	629	873	761	974	2.38e-10	63.5
GME4219_g	Q6DQW3#PHI:433#CTB1#29003#Cercospora_nicotianae#reduced_virulence	28.205	195	128	3	593	785	881	1065	5.15e-10	62.4
GME4219_g	J4UHQ6#PHI:5037#OpS1#176275#Beauveria_bassiana#reduced_virulence	23.989	371	198	13	618	968	892	1198	1.73e-09	60.5
GME4219_g	I1S3H6#PHI:1858#GzZC173#5518#Fusarium_graminearum#unaffected_pathogenicity	37.349	83	36	2	152	228	45	117	1.75e-09	60.1
GME4219_g	A0A0E0SG99#PHI:1805#GzZC120#5518#Fusarium_graminearum#reduced_virulence	44.828	58	31	1	144	200	153	210	3.17e-09	59.3
GME4219_g	A0A098E219#PHI:1785#GzZC100#5518#Fusarium_graminearum#unaffected_pathogenicity	43.038	79	21	3	152	207	169	246	3.96e-09	58.9
GME4219_g	G4N853#PHI:5630#FZC35#318829#Magnaporthe_oryzae#unaffected_pathogenicity	53.659	41	19	0	147	187	18	58	4.01e-09	58.9
GME4219_g	Q66SY0#PHI:3990#PKS12#5518#Fusarium_graminearum#unaffected_pathogenicity	24.535	269	165	8	604	870	889	1121	4.68e-09	59.3
GME4219_g	O60026#PHI:116__PHI:10460#PKSP__PksP#746128#Aspergillus_fumigatus#reduced_virulence__unaffected_pathogenicity	24.286	280	170	8	593	870	876	1115	6.43e-09	58.5
GME4219_g	O59897#PHI:101#ALB1#746128#Aspergillus_fumigatus#reduced_virulence	24.286	280	170	8	593	870	876	1115	6.76e-09	58.5
GME4219_g	B0XVQ6#PHI:7335#PksP#746128#Aspergillus_fumigatus#unaffected_pathogenicity	24.286	280	170	8	593	870	876	1115	7.05e-09	58.5
GME4219_g	Q4WZA8#PHI:6891#PksP#746128#Aspergillus_fumigatus#reduced_virulence__unaffected_pathogenicity	24.286	280	170	8	593	870	876	1115	7.11e-09	58.5
GME4219_g	I1S6X4#PHI:1735#GzZC050#5518#Fusarium_graminearum#unaffected_pathogenicity	57.143	42	17	1	152	193	27	67	7.74e-09	57.8
GME4219_g	I1RF58#PHI:720#AUR1#5518#Fusarium_graminearum#unaffected_pathogenicity	24.535	269	165	8	604	870	883	1115	8.1e-09	58.5
GME4219_g	C9W7X1#PHI:3933__PHI:9080#CgPKS1__Cgpks1#31870#Colletotrichum_graminicola#loss_of_pathogenicity__reduced_virulence	24.255	235	144	8	608	839	886	1089	1.03e-08	58.2
GME4219_g	P79068#PHI:40#PKS1#5462#Colletotrichum_lagenaria#reduced_virulence	23.42	269	169	9	608	873	886	1120	1.35e-08	57.8
GME4219_g	I1RNU2#PHI:1895#GzZC210#5518#Fusarium_graminearum#unaffected_pathogenicity	34.848	66	39	1	122	187	1	62	1.64e-08	57
GME4219_g	G4NII4#PHI:5650#FZC53#318829#Magnaporthe_oryzae#unaffected_pathogenicity	44.444	45	25	0	145	189	120	164	1.65e-08	57
GME4219_g	A0A0E0SME8#PHI:1939#GzZC254#5518#Fusarium_graminearum#unaffected_pathogenicity	50	38	19	0	147	184	4	41	1.81e-08	56.2
GME4219_g	A0A1C3YN50#PHI:1901#GzZC216#5518#Fusarium_graminearum#unaffected_pathogenicity	35.922	103	45	3	152	240	91	186	2.53e-08	56.6
GME4219_g	G4MWP4#PHI:5624#FZC30#318829#Magnaporthe_oryzae#unaffected_pathogenicity	39.13	69	31	2	148	216	155	212	3.63e-08	56.2
GME4219_g	I1RHR0#PHI:1904#GzZC219#5518#Fusarium_graminearum#unaffected_pathogenicity	51.22	41	20	0	147	187	25	65	5.09e-08	55.5
GME4219_g	I1R9K1#PHI:1991#GzZC306#5518#Fusarium_graminearum#lethal	56.757	37	16	0	151	187	15	51	5.54e-08	55.1
GME4219_g	I1RLP8#PHI:1976#GzZC291#5518#Fusarium_graminearum#lethal	44.615	65	32	1	152	216	17	77	5.87e-08	54.7
GME4219_g	I1S3H3#PHI:1859#GzZC174#5518#Fusarium_graminearum#unaffected_pathogenicity	47.826	46	24	0	142	187	36	81	6.25e-08	54.3
GME4219_g	G4MVR0#PHI:5623#FZC29#318829#Magnaporthe_oryzae#unaffected_pathogenicity	43.103	58	29	1	139	192	23	80	7e-08	54.7
GME4219_g	A0A194VUA1#PHI:11038#PKS11_(VM1G_03093)#105487#Valsa_mali#unaffected_pathogenicity	27.381	252	143	8	629	876	906	1121	9.84e-08	54.7
GME4219_g	Q6RKI7#PHI:5279#Bcpks13#40559#Botrytis_cinerea#unaffected_pathogenicity	27.815	151	96	4	626	773	896	1036	1.02e-07	54.7
GME4219_g	I1RUJ0#PHI:1810#GzZC125#5518#Fusarium_graminearum#unaffected_pathogenicity	63.636	33	12	0	152	184	16	48	1.14e-07	53.9
GME4219_g	D1FVE6#PHI:5038#OpS3#176275#Beauveria_bassiana#increased_virulence_(hypervirulence)	30.233	86	57	2	113	198	7	89	1.21e-07	53.9
GME4219_g	Q9Y7A7#PHI:238#WdPKS1#5970#Exophiala_dermatitidis#reduced_virulence	23.695	249	150	7	629	873	893	1105	1.27e-07	54.3
GME4219_g	G4NAW7#PHI:5689#FZC84#318829#Magnaporthe_oryzae#unaffected_pathogenicity	43.284	67	31	3	152	218	15	74	1.61e-07	53.9
GME4219_g	I1RH09#PHI:1897#GzZC212#5518#Fusarium_graminearum#unaffected_pathogenicity	50	50	23	1	141	188	7	56	1.85e-07	53.5
GME4219_g	F9XMW3#PHI:8593#ZtPks1#1047171#Zymoseptoria_tritici#unaffected_pathogenicity	26.21	248	140	8	630	873	897	1105	1.9e-07	53.9
GME4219_g	G4MNC4#PHI:5667#FZC66#318829#Magnaporthe_oryzae#unaffected_pathogenicity	37.037	81	43	1	144	224	58	130	2.13e-07	53.1
GME4219_g	A0A194VYT4#PHI:11040#PKS23_(VM1G_05383)#105487#Valsa_mali#unaffected_pathogenicity	27.95	161	92	5	709	867	1040	1178	2.43e-07	53.5
GME4219_g	I1S4B9#PHI:1738#GzZC053#5518#Fusarium_graminearum#unaffected_pathogenicity	44.681	47	25	1	143	189	10	55	2.47e-07	53.1
GME4219_g	F8R4Y0#PHI:2311__PHI:2587__PHI:2608#PKS__ACRTS2#5530__5599#Metarhizium_anisopliae__Alternaria_alternata#increased_virulence_(hypervirulence)__reduced_virulence	25.203	246	141	9	630	871	898	1104	2.6e-07	53.5
GME4219_g	A0A098DRD7#PHI:1875#GzZC190#5518#Fusarium_graminearum#unaffected_pathogenicity	42.424	66	33	2	146	206	16	81	2.74e-07	52.8
GME4219_g	I1S2A9#PHI:1784#GzZC099#5518#Fusarium_graminearum#unaffected_pathogenicity	41.379	58	32	1	140	197	16	71	2.92e-07	52.8
GME4219_g	G8DNT0#PHI:2260#PKS1#45130#Bipolaris_sorokiniana#unaffected_pathogenicity	26.378	254	136	13	630	875	898	1108	3.24e-07	53.1
GME4219_g	I1RH59#PHI:1925#GzZC240#5518#Fusarium_graminearum#unaffected_pathogenicity	45.283	53	28	1	142	194	13	64	3.97e-07	52.4
GME4219_g	A0A098DQH7#PHI:722#PGL1#5518#Fusarium_graminearum#unaffected_pathogenicity	25.6	250	143	9	629	873	901	1112	5.99e-07	52.4
GME4219_g	I1S353#PHI:1778#GzZC093#5518#Fusarium_graminearum#unaffected_pathogenicity	33.333	87	52	1	156	236	9	95	6.42e-07	51.6
GME4219_g	I1S325#PHI:1779#GzZC094#5518#Fusarium_graminearum#unaffected_pathogenicity	47.619	42	21	1	144	185	17	57	6.86e-07	51.6
GME4219_g	I1RNY0#PHI:1893#GzZC208#5518#Fusarium_graminearum#unaffected_pathogenicity	51.111	45	20	1	147	189	3	47	7.24e-07	51.2
GME4219_g	I1RP37#PHI:1913#GzZC228#5518#Fusarium_graminearum#unaffected_pathogenicity	40	65	30	2	144	208	18	73	8.03e-07	51.2
GME4219_g	A0A1C3YKK4#PHI:1975#GzZC290#5518#Fusarium_graminearum#unaffected_pathogenicity	37.5	56	34	1	135	190	18	72	8.98e-07	51.2
GME4219_g	G4MQA4#PHI:5647#FZC50#318829#Magnaporthe_oryzae#unaffected_pathogenicity	63.636	33	12	0	152	184	65	97	9.04e-07	51.2
GME4219_g	A0A1C3YL60#PHI:1872#GzZC187#5518#Fusarium_graminearum#lethal	50	36	18	0	152	187	3	38	9.78e-07	50.8
GME4219_g	A0A098DH20#PHI:1898#GzZC213#5518#Fusarium_graminearum#unaffected_pathogenicity	48.889	45	22	1	156	200	5	48	1.02e-06	50.8
GME4219_g	G4N3W1#PHI:5627#FZC33#318829#Magnaporthe_oryzae#unaffected_pathogenicity	54.286	35	16	0	153	187	6	40	1.1e-06	51.2
GME4219_g	I1RHG2#PHI:1910#GzZC225#5518#Fusarium_graminearum#unaffected_pathogenicity	47.619	42	20	1	150	189	7	48	1.49e-06	50.8
GME4219_g	I1RGI7#PHI:1946#GzZC261#5518#Fusarium_graminearum#unaffected_pathogenicity	64.286	28	10	0	151	178	20	47	1.54e-06	50.4
GME4219_g	G4NGB1#PHI:3311__PHI:5661#Pcf1__PCF1#318829#Magnaporthe_oryzae#reduced_virulence	51.515	33	16	0	152	184	26	58	1.92e-06	50.1
GME4219_g	G2WRK7#PHI:11562#VdPKS1_(VDAG_00190)#27337#Verticillium_dahliae#reduced_virulence	24.096	249	152	8	628	873	905	1119	2.05e-06	50.4
GME4219_g	I1RDE2#PHI:1960#GzZC275#5518#Fusarium_graminearum#unaffected_pathogenicity	51.351	37	18	0	152	188	35	71	2.06e-06	50.4
GME4219_g	A0A194W5I0#PHI:11041#PKS31_(VM1G_07355)#105487#Valsa_mali#unaffected_pathogenicity	25.238	210	125	7	661	865	1012	1194	2.18e-06	50.4
GME4219_g	I1RI81#PHI:1948#GzZC263#5518#Fusarium_graminearum#unaffected_pathogenicity	39.706	68	33	2	156	216	10	76	2.41e-06	49.7
GME4219_g	G4MYQ4#PHI:5608#FZC17#318829#Magnaporthe_oryzae#unaffected_pathogenicity	46.809	47	24	1	138	184	7	52	2.9e-06	49.7
GME4219_g	G4NBS6#PHI:5666#MoPRO1#318829#Magnaporthe_oryzae#unaffected_pathogenicity	38.596	57	33	1	144	200	44	98	2.99e-06	49.7
GME4219_g	A0A098DBF3#PHI:1861#GzZC176#5518#Fusarium_graminearum#unaffected_pathogenicity	46.667	45	21	1	152	193	3	47	2.99e-06	49.3
GME4219_g	I1RSE9#PHI:1917#GzZC232#5518#Fusarium_graminearum#reduced_virulence	48.78	41	21	0	144	184	42	82	3.18e-06	49.7
GME4219_g	G4N093#PHI:5654#FZC57#318829#Magnaporthe_oryzae#unaffected_pathogenicity	46.939	49	23	2	142	190	12	57	3.74e-06	48.9
GME4219_g	I1RDP6#PHI:1950#GzZC265#5518#Fusarium_graminearum#unaffected_pathogenicity	37.179	78	43	3	151	226	32	105	3.8e-06	49.3
GME4219_g	I1S409#PHI:1773#GzZC088#5518#Fusarium_graminearum#unaffected_pathogenicity	40.426	47	28	0	147	193	20	66	3.95e-06	48.9
GME4219_g	Q5A4F3#PHI:10320#Ahr1#5476#Candida_albicans#reduced_virulence	54.545	33	15	0	152	184	14	46	5.43e-06	48.9
GME4219_g	G4MPH6#PHI:5678#FZC74#318829#Magnaporthe_oryzae#unaffected_pathogenicity	51.515	33	16	0	152	184	15	47	6.12e-06	48.5
GME4219_g	G4MSQ8#PHI:5686#FZC82#318829#Magnaporthe_oryzae#unaffected_pathogenicity	38.806	67	35	2	122	188	58	118	7.63e-06	48.5
GME4219_g	G4MYI3#PHI:5645#FZC48#318829#Magnaporthe_oryzae#unaffected_pathogenicity	32.184	87	53	2	147	227	4	90	7.79e-06	48.1
GME4219_g	I1RMD1#PHI:1958#GzZC273#5518#Fusarium_graminearum#unaffected_pathogenicity	45.238	42	21	1	148	189	72	111	8.05e-06	48.5
GME4219_g	I1RXB2#PHI:1769#GzZC084#5518#Fusarium_graminearum#unaffected_pathogenicity	51.429	35	17	0	151	185	5	39	8.55e-06	47.8
GME4219_g	I1S389#PHI:1781#GzZC096#5518#Fusarium_graminearum#unaffected_pathogenicity	43.182	44	25	0	144	187	13	56	8.89e-06	48.1
GME4219_g	G4NEI3#PHI:5663#FZC63#318829#Magnaporthe_oryzae#unaffected_pathogenicity	44.186	43	20	1	152	194	22	60	9.89e-06	47.8
GME4271_g	I1S0Z2#PHI:1296#GzAPSES004#5518#Fusarium_graminearum#reduced_virulence	47.239	652	307	10	10	635	16	656	0	565
GME4271_g	G4NA99#PHI:2988#MoAPS2#318829#Magnaporthe_oryzae#reduced_virulence	45.938	677	307	13	8	634	14	681	3.09e-180	528
GME4271_g	Q4WYQ9#PHI:10893#RgdA_(Afu3g13920)#746128#Aspergillus_fumigatus#reduced_virulence	35.008	657	349	17	37	639	1	633	1.51e-98	315
GME4271_g	B8N780#PHI:7726#AfRafA#5059#Aspergillus_flavus#reduced_virulence	34.507	284	157	4	155	412	9	289	1.32e-37	145
GME4271_g	I1RK32#PHI:1293__PHI:3853#GzAPSES001__FgSWI6#5518#Fusarium_graminearum#reduced_virulence	28.859	447	248	14	225	633	373	787	6.92e-27	115
GME4271_g	I1RK32#PHI:1293__PHI:3853#GzAPSES001__FgSWI6#5518#Fusarium_graminearum#reduced_virulence	48.077	104	49	1	10	113	38	136	1.94e-26	113
GME4271_g	G4NID8#PHI:2987#MoAPS1#318829#Magnaporthe_oryzae#reduced_virulence	37.5	192	90	4	225	387	452	642	9.51e-25	108
GME4271_g	G4NID8#PHI:2987#MoAPS1#318829#Magnaporthe_oryzae#reduced_virulence	45.631	103	51	1	11	113	112	209	1.93e-23	104
GME4271_g	Q4WGN2#PHI:11342#MbsA_(Afu7g05620)#746128#Aspergillus_fumigatus#reduced_virulence	45.283	106	53	1	11	116	86	186	6.64e-23	102
GME4271_g	Q4WGN2#PHI:11342#MbsA_(Afu7g05620)#746128#Aspergillus_fumigatus#reduced_virulence	30.89	191	103	4	225	387	426	615	1.48e-17	85.5
GME4357_g	G4MU26#PHI:2203#Transcription_factor#318829#Magnaporthe_oryzae#reduced_virulence	44.918	305	136	12	1	285	1	293	2.39e-71	225
GME4357_g	Q6Q877#PHI:11707#SirZ#5022#Leptosphaeria_maculans#reduced_virulence	35.556	90	53	3	3	88	15	103	2.65e-09	56.2
GME4357_g	A0ST46#PHI:1050#CTB8#29003#Cercospora_nicotianae#reduced_virulence	42	50	29	0	8	57	18	67	3.69e-08	52.4
GME4357_g	G4NCC3#PHI:5665#FZC65#318829#Magnaporthe_oryzae#unaffected_pathogenicity	42	50	28	1	7	55	18	67	2.72e-07	50.1
GME4357_g	Q5UIP5#PHI:1147#AurR1#101028#Fusarium_pseudograminearum#unaffected_pathogenicity	47.826	46	24	0	8	53	10	55	3.79e-07	47.4
GME4357_g	I1S6Y8#PHI:1734#GzZC049#5518#Fusarium_graminearum#unaffected_pathogenicity	44.681	47	26	0	12	58	5	51	4.41e-07	48.5
GME4357_g	I1S1N1#PHI:1788#GzZC103#5518#Fusarium_graminearum#unaffected_pathogenicity	38.272	81	46	2	4	81	16	95	4.95e-07	49.3
GME4357_g	Q4WMK0#PHI:9928#GliZ_(6g09630)#746128#Aspergillus_fumigatus#reduced_virulence	41.935	62	34	2	6	66	36	96	8.95e-07	48.1
GME4357_g	I1RZR8#PHI:1752#GzZC067#5518#Fusarium_graminearum#unaffected_pathogenicity	37.838	74	43	3	9	79	17	90	9.94e-07	48.5
GME4357_g	I1RF54#PHI:1973#GIP2#5518#Fusarium_graminearum#unaffected_pathogenicity	47.826	46	24	0	8	53	10	55	1.13e-06	47.8
GME4357_g	G4MQR5#PHI:2170__PHI:5648#MGG_09312.6__FZC51#318829#Magnaporthe_oryzae#reduced_virulence__unaffected_pathogenicity	44.643	56	25	2	9	64	23	72	1.23e-06	47.8
GME4357_g	I1RUJ0#PHI:1810#GzZC125#5518#Fusarium_graminearum#unaffected_pathogenicity	50	38	19	0	6	43	11	48	2.86e-06	47
GME4357_g	Q9P4V0#PHI:2831#AKTR-1#5599#Alternaria_alternata#loss_of_pathogenicity	35.135	74	40	1	8	73	8	81	5.22e-06	45.8
GME4357_g	Q0UI05#PHI:7001#ElcR#13684#Parastagonospora_nodorum#increased_virulence_(hypervirulence)	41.463	41	23	1	5	45	17	56	6.41e-06	45.4
GME4357_g	B5G4W2#PHI:2262#Mrg1#13684#Parastagonospora_nodorum#unaffected_pathogenicity	41.463	41	23	1	5	45	17	56	6.41e-06	45.4
GME4357_g	A0A098E321#PHI:1725#GzZC040#5518#Fusarium_graminearum#unaffected_pathogenicity	31.944	72	43	2	1	71	1	67	8.45e-06	45.4
GME4357_g	I1RPF6#PHI:1878#GzZC193#5518#Fusarium_graminearum#unaffected_pathogenicity	48.889	45	22	1	7	51	104	147	9.73e-06	45.4
GME44_g	G4NLB5#PHI:3308#Cnf1#318829#Magnaporthe_oryzae#reduced_virulence	56.771	192	73	7	146	333	173	358	9.02e-42	152
GME44_g	I1RX74#PHI:1771#GzZC086#5518#Fusarium_graminearum#unaffected_pathogenicity	39.446	289	110	10	153	399	185	450	1.14e-39	145
GME44_g	G4MNN4#PHI:3314#Cca1#318829#Magnaporthe_oryzae#loss_of_pathogenicity	42.222	45	25	1	159	202	141	185	7.87e-07	49.3
GME44_g	I1RKR4#PHI:1868#GzZC183#5518#Fusarium_graminearum#unaffected_pathogenicity	48.78	41	20	1	158	197	12	52	5.59e-06	46.6
GME44_g	I1RVU7#PHI:1789#GzZC104#5518#Fusarium_graminearum#unaffected_pathogenicity	40.426	47	25	2	157	200	184	230	8.12e-06	46.2
GME4620_g	A0A0E0RVN3#PHI:1556#GzNH001#5518#Fusarium_graminearum#reduced_virulence	47.392	441	186	22	2	419	60	477	4.48e-94	290
GME4620_g	A0A1D9QMN1#PHI:7737__PHI:9520#SsNsd1__Ssnsd1#5180#Sclerotinia_sclerotiorum#loss_of_pathogenicity__reduced_virulence	31.881	436	219	17	19	410	55	456	2.21e-36	137
GME4620_g	Q59LY1#PHI:10196#Brg1#5476#Candida_albicans#increased_virulence_(hypervirulence)	68.421	38	12	0	371	408	281	318	2.22e-13	69.7
GME4620_g	I1RB11#PHI:1443__PHI:10551#GzGATA001__FgWC2_(FGSG_00710)#5518__282267#Fusarium_graminearum__Fusarium_asiaticum#unaffected_pathogenicity	39.759	83	47	1	329	408	388	470	1.55e-12	67.4
GME4620_g	Q5ALK1#PHI:2392#Gat2#5476#Candida_albicans#reduced_virulence	61.905	42	16	0	366	407	376	417	3.51e-12	66.2
GME4620_g	G4MSF2#PHI:2985#MGG_04521.6#318829#Magnaporthe_oryzae#reduced_virulence	59.459	37	15	0	372	408	500	536	7.16e-11	62.4
GME4620_g	I1RHM1#PHI:1444#GzGATA002#5518#Fusarium_graminearum#unaffected_pathogenicity	56.818	44	18	1	365	407	120	163	1.37e-10	58.9
GME4620_g	Q5EGQ1#PHI:431#BWC2#5207#Cryptococcus_neoformans#reduced_virulence	65.625	32	11	0	372	403	348	379	1.1e-09	58.2
GME4620_g	I1RUP1#PHI:1447__PHI:10550#GzGATA005__FgWC1_(FGSG_07941)#5518__282267#Fusarium_graminearum__Fusarium_asiaticum#unaffected_pathogenicity__reduced_virulence	62.5	32	12	0	372	403	890	921	2.04e-08	55.1
GME4620_g	J9VI93#PHI:3515#Gat1#5207#Cryptococcus_neoformans#unaffected_pathogenicity	43.86	57	25	2	369	419	1170	1225	1.54e-06	48.9
GME4620_g	I1RUE0#PHI:1446#GzGATA004#5518#Fusarium_graminearum#unaffected_pathogenicity	43.902	41	22	1	371	410	126	166	3.61e-06	45.8
GME4628_g	A0A0E0RVW9#PHI:1090__PHI:1163__PHI:3893#FGSG_10057__ERB1__FgEBR1#5518#Fusarium_graminearum#reduced_virulence	35.062	1138	503	37	89	1075	58	1110	1.75e-158	501
GME4628_g	G4MQ91#PHI:889__PHI:2995#MGG_09263__MGG_09263.6#318829#Magnaporthe_oryzae#reduced_virulence	34.12	1102	553	35	112	1081	80	1140	1.46e-135	441
GME4628_g	G4NJD7#PHI:3309#Cnf2#318829#Magnaporthe_oryzae#reduced_virulence	30.45	867	447	23	291	1075	158	950	2.81e-90	310
GME4628_g	G4NCY3#PHI:5621#FZC27#318829#Magnaporthe_oryzae#unaffected_pathogenicity	40	75	43	2	279	351	15	89	2.38e-11	66.2
GME4628_g	G4MVA4#PHI:5593#FZC4#318829#Magnaporthe_oryzae#unaffected_pathogenicity	24.554	224	134	5	747	944	365	579	1.22e-09	60.8
GME4628_g	G4MVA4#PHI:5593#FZC4#318829#Magnaporthe_oryzae#unaffected_pathogenicity	41.379	58	32	2	295	351	126	182	2.13e-06	50.4
GME4628_g	I1RA77#PHI:1986#GzZC301#5518#Fusarium_graminearum#unaffected_pathogenicity	38.71	62	37	1	291	351	22	83	2.15e-09	60.1
GME4628_g	A0A1C3YHD5#PHI:1717#GzZC032#5518#Fusarium_graminearum#unaffected_pathogenicity	33.333	72	46	1	292	361	9	80	6.2e-08	55.5
GME4628_g	I1S780#PHI:1741#GzZC056#5518#Fusarium_graminearum#unaffected_pathogenicity	38.75	80	40	4	299	376	33	105	7.17e-08	55.1
GME4628_g	A0A0E0SMG6#PHI:1959__PHI:10494#GzZC274__FgZC1_(FG05_05068)#5518#Fusarium_graminearum#unaffected_pathogenicity__reduced_virulence	23.478	230	129	7	747	944	361	575	1.06e-07	54.7
GME4628_g	A0A0E0SMG6#PHI:1959__PHI:10494#GzZC274__FgZC1_(FG05_05068)#5518#Fusarium_graminearum#unaffected_pathogenicity__reduced_virulence	41.379	58	32	2	295	351	114	170	3.3e-06	49.7
GME4628_g	G4MR05#PHI:5595#FZC6#318829#Magnaporthe_oryzae#unaffected_pathogenicity	29.323	133	76	7	275	396	100	225	3.46e-07	53.1
GME4628_g	I1S8J4#PHI:1743#GzZC058#5518#Fusarium_graminearum#unaffected_pathogenicity	41.27	63	34	2	295	356	10	70	6.48e-07	52
GME4628_g	G4N6I1#PHI:5692#FZC87#318829#Magnaporthe_oryzae#unaffected_pathogenicity	30.38	79	52	1	279	354	46	124	8.2e-07	50.8
GME4628_g	I1RFP7#PHI:1935#GzZC250#5518#Fusarium_graminearum#unaffected_pathogenicity	37.705	61	37	1	292	352	50	109	8.88e-07	51.6
GME4628_g	A0A1D8PFP2#PHI:10197#Rob1#5476#Candida_albicans#increased_virulence_(hypervirulence)	40	50	30	0	288	337	4	53	1.2e-06	51.2
GME4628_g	A0A098DL22#PHI:1841#GzZC156#5518#Fusarium_graminearum#unaffected_pathogenicity	37.705	61	33	1	296	351	7	67	1.51e-06	50.8
GME4628_g	I1RPI7#PHI:1877#GzZC192#5518#Fusarium_graminearum#unaffected_pathogenicity	43.182	44	25	0	296	339	7	50	2.36e-06	50.1
GME4628_g	G4NGB1#PHI:3311__PHI:5661#Pcf1__PCF1#318829#Magnaporthe_oryzae#reduced_virulence	42.5	40	22	1	292	330	22	61	2.72e-06	50.1
GME4628_g	I1REJ4#PHI:1931__PHI:5259#GzZC246__FgArt1#5518#Fusarium_graminearum#unaffected_pathogenicity__reduced_virulence	53.125	32	15	0	299	330	8	39	3.93e-06	49.3
GME4628_g	G4NLS4#PHI:5625#FZC31#318829#Magnaporthe_oryzae#unaffected_pathogenicity	28.926	121	69	5	273	386	108	218	5e-06	49.3
GME4628_g	I1R9D4#PHI:2000#GzZC315#5518#Fusarium_graminearum#unaffected_pathogenicity	47.222	36	19	0	295	330	7	42	7.25e-06	48.5
GME4628_g	I1RWV5#PHI:1746#GzZC061#5518#Fusarium_graminearum#unaffected_pathogenicity	47.222	36	19	0	292	327	169	204	8.4e-06	48.5
GME4628_g	A0A098DPU7#PHI:1871#GzZC186#5518#Fusarium_graminearum#lethal	42.5	40	23	0	290	329	16	55	9.35e-06	48.1
GME4879_g	I1S0C0#PHI:1335__PHI:3110__PHI:3808__PHI:4244#GzbZIP017__FgATF1__Atf1__FgOS-2#5518#Fusarium_graminearum#reduced_virulence__increased_virulence_(hypervirulence)	55.784	536	187	18	9	517	14	526	1.6e-161	467
GME4879_g	G2XEU1#PHI:7191__PHI:10973#VDAG_08676__VdAtf1_(VDAG_08676)#27337#Verticillium_dahliae#reduced_virulence__unaffected_pathogenicity	59.794	485	143	21	62	517	70	531	2.38e-157	457
GME4879_g	Q8J0I5#PHI:344#CPTF1#5111#Claviceps_purpurea#reduced_virulence	53.635	509	163	18	61	517	63	550	9e-136	402
GME4879_g	G4MZM4#PHI:2156#Moatf1#318829#Magnaporthe_oryzae#reduced_virulence	54.694	490	168	15	62	517	57	526	1.57e-133	396
GME4879_g	Q4WY05#PHI:6908#AtfA#746128#Aspergillus_fumigatus#reduced_virulence	48.073	493	187	29	47	506	97	553	2.41e-109	335
GME4879_g	Q4WVQ7#PHI:6909#AtfB#746128#Aspergillus_fumigatus#reduced_virulence__unaffected_pathogenicity	42.647	68	39	0	402	469	162	229	8.95e-11	61.6
GME4879_g	I1RXD5#PHI:1332#GzbZIP014#5518#Fusarium_graminearum#unaffected_pathogenicity	40	65	39	0	405	469	186	250	9.83e-09	55.5
GME4879_g	Q4WLV8#PHI:6911#AtfD#746128#Aspergillus_fumigatus#unaffected_pathogenicity	35.211	71	43	1	405	472	104	174	1.02e-07	50.8
GME4879_g	Q4WR67#PHI:6910#AtfC#746128#Aspergillus_fumigatus#unaffected_pathogenicity	38.462	65	40	0	405	469	143	207	4.73e-07	50.1
GME4879_g	I1RG94#PHI:1322#GzbZIP004#5518#Fusarium_graminearum#unaffected_pathogenicity	38.182	55	34	0	415	469	179	233	6.64e-06	46.6
GME4946_g	Q4R1B9#PHI:2065#MSTU1#318829#Magnaporthe_oryzae#loss_of_pathogenicity	56.991	658	209	27	124	754	7	617	0	586
GME4946_g	G4NF05#PHI:776__PHI:802__PHI:2053#MGG_00692__Mstu1#318829#Magnaporthe_oryzae#reduced_virulence__loss_of_pathogenicity	56.991	658	209	27	124	754	7	617	0	586
GME4946_g	B8NBX4#PHI:7727#AfStuA#5059#Aspergillus_flavus#reduced_virulence	46.567	801	298	39	8	731	13	760	2.77e-158	477
GME4946_g	E5AD52#PHI:4519#LmStuA#5022#Leptosphaeria_maculans#loss_of_pathogenicity	49.675	616	215	25	172	737	60	630	3.62e-144	436
GME4946_g	Q0U086#PHI:2263#StuA#13684#Parastagonospora_nodorum#reduced_virulence	48.248	628	241	21	144	731	31	614	1.89e-140	426
GME4946_g	I1S0A8#PHI:1290__PHI:1295#STUA__FgStuA#5518#Fusarium_graminearum#reduced_virulence	72.222	216	43	5	169	372	21	231	1.67e-92	298
GME4946_g	Q59X67#PHI:3505__PHI:6671__PHI:10195__PHI:10231__PHI:10319#Efg1__EFG1#5476#Candida_albicans#reduced_virulence__increased_virulence_(hypervirulence)	69.167	120	37	0	207	326	190	309	7.5e-56	199
GME4946_g	A0A1D8PTM1#PHI:6801__PHI:6805#Efg1#5476#Candida_albicans#reduced_virulence	69.167	120	37	0	207	326	190	309	7.5e-56	199
GME4946_g	P43064#PHI:87#EFG1#5476#Candida_albicans#loss_of_pathogenicity__reduced_virulence	69.167	120	37	0	207	326	188	307	9.14e-56	199
GME4946_g	I1RK32#PHI:1293__PHI:3853#GzAPSES001__FgSWI6#5518#Fusarium_graminearum#reduced_virulence	34.043	94	59	1	233	323	46	139	1.92e-11	65.9
GME4946_g	G4NID8#PHI:2987#MoAPS1#318829#Magnaporthe_oryzae#reduced_virulence	33.708	89	56	1	236	321	122	210	2.47e-10	62.4
GME4946_g	Q4WGN2#PHI:11342#MbsA_(Afu7g05620)#746128#Aspergillus_fumigatus#reduced_virulence	25	136	90	4	196	323	55	186	5.15e-09	58.2
GME5450_g	G4MZS3#PHI:3316__PHI:5605#Gcc1__GCC1#318829#Magnaporthe_oryzae#reduced_virulence__unaffected_pathogenicity	59.624	639	233	10	9	627	69	702	0	675
GME5450_g	I1RSL0#PHI:1915#GzZC230#5518#Fusarium_graminearum#reduced_virulence	57.895	627	234	13	14	627	30	639	0	603
GME5450_g	G4N6T1#PHI:5671#FZC68#318829#Magnaporthe_oryzae#unaffected_pathogenicity	38.095	84	41	3	511	583	6	89	2.76e-07	52
GME5515_g	A0A0E0SG99#PHI:1805#GzZC120#5518#Fusarium_graminearum#reduced_virulence	48.392	622	256	11	35	641	151	722	0	563
GME5515_g	A0A0E0SG99#PHI:1805#GzZC120#5518#Fusarium_graminearum#reduced_virulence	45.283	53	29	0	711	763	734	786	8.21e-08	54.3
GME5515_g	G4N853#PHI:5630#FZC35#318829#Magnaporthe_oryzae#unaffected_pathogenicity	26.05	476	292	17	197	660	95	522	2.25e-31	129
GME5515_g	G4N853#PHI:5630#FZC35#318829#Magnaporthe_oryzae#unaffected_pathogenicity	45.455	44	24	0	40	83	18	61	8.2e-09	57.4
GME5515_g	G4NII4#PHI:5650#FZC53#318829#Magnaporthe_oryzae#unaffected_pathogenicity	67.742	62	20	0	38	99	120	181	1.64e-22	102
GME5515_g	G4NEI3#PHI:5663#FZC63#318829#Magnaporthe_oryzae#unaffected_pathogenicity	23.736	455	267	16	201	636	107	500	9.31e-18	85.9
GME5515_g	G4NEI3#PHI:5663#FZC63#318829#Magnaporthe_oryzae#unaffected_pathogenicity	45.763	59	29	1	22	80	2	57	3.47e-10	61.6
GME5515_g	I1RV71#PHI:1812#GzZC127#5518#Fusarium_graminearum#unaffected_pathogenicity	24.494	445	244	14	202	636	82	444	6.56e-15	77
GME5515_g	I1RV71#PHI:1812#GzZC127#5518#Fusarium_graminearum#unaffected_pathogenicity	45.833	48	26	0	40	87	14	61	1.06e-09	60.1
GME5515_g	A0A098DZF1#PHI:1782#GzZC097#5518#Fusarium_graminearum#lethal	22.112	502	310	16	160	636	29	474	1.24e-14	75.9
GME5515_g	I1RNY0#PHI:1893#GzZC208#5518#Fusarium_graminearum#unaffected_pathogenicity	22.737	453	252	14	202	651	76	433	1.67e-14	75.1
GME5515_g	I1RNY0#PHI:1893#GzZC208#5518#Fusarium_graminearum#unaffected_pathogenicity	43.548	62	35	0	39	100	2	63	1.1e-12	69.3
GME5515_g	G4MVR0#PHI:5623#FZC29#318829#Magnaporthe_oryzae#unaffected_pathogenicity	50	64	31	1	17	80	9	71	3.49e-13	71.2
GME5515_g	G4MVR0#PHI:5623#FZC29#318829#Magnaporthe_oryzae#unaffected_pathogenicity	25.248	202	114	7	201	371	130	325	7.43e-07	50.8
GME5515_g	I1RHR0#PHI:1904#GzZC219#5518#Fusarium_graminearum#unaffected_pathogenicity	46.667	60	32	0	30	89	15	74	1.21e-12	69.7
GME5515_g	I1S409#PHI:1773#GzZC088#5518#Fusarium_graminearum#unaffected_pathogenicity	44.118	68	38	0	22	89	2	69	4.77e-12	67
GME5515_g	D1FVE6#PHI:5038#OpS3#176275#Beauveria_bassiana#increased_virulence_(hypervirulence)	44.706	85	43	3	10	94	12	92	7.37e-12	66.6
GME5515_g	I1S2A9#PHI:1784#GzZC099#5518#Fusarium_graminearum#unaffected_pathogenicity	37.374	99	50	4	14	112	3	89	1.77e-11	65.5
GME5515_g	I1RQ27#PHI:1914#GzZC229#5518#Fusarium_graminearum#unaffected_pathogenicity	42.647	68	37	1	13	80	11	76	1.89e-11	66.2
GME5515_g	I1RH09#PHI:1897#GzZC212#5518#Fusarium_graminearum#unaffected_pathogenicity	54	50	23	0	32	81	7	56	3.06e-11	65.1
GME5515_g	I1RLP8#PHI:1976#GzZC291#5518#Fusarium_graminearum#lethal	52	50	21	1	45	94	17	63	7.85e-11	63.2
GME5515_g	I1S3H6#PHI:1858#GzZC173#5518#Fusarium_graminearum#unaffected_pathogenicity	56.098	41	18	0	40	80	40	80	8.14e-11	63.5
GME5515_g	G4N4R4#PHI:5676#FZC73#318829#Magnaporthe_oryzae#unaffected_pathogenicity	42.667	75	36	2	45	119	343	410	9.93e-11	63.5
GME5515_g	A0A1C3YKK4#PHI:1975#GzZC290#5518#Fusarium_graminearum#unaffected_pathogenicity	46.377	69	31	1	15	83	11	73	2.65e-10	61.6
GME5515_g	I1R9Z6#PHI:1989#GzZC304#5518#Fusarium_graminearum#unaffected_pathogenicity	37.5	80	48	2	17	95	51	129	3.73e-10	61.2
GME5515_g	I1S4B9#PHI:1738#GzZC053#5518#Fusarium_graminearum#unaffected_pathogenicity	48.333	60	24	3	35	91	12	67	6.05e-10	60.8
GME5515_g	I1S3H3#PHI:1859#GzZC174#5518#Fusarium_graminearum#unaffected_pathogenicity	53.659	41	19	0	40	80	41	81	1.16e-09	59.3
GME5515_g	I1S053#PHI:1772#GzZC087#5518#Fusarium_graminearum#reduced_virulence	48.936	47	24	0	36	82	205	251	1.18e-09	60.1
GME5515_g	I1S5X3#PHI:1775#GzZC090#5518#Fusarium_graminearum#unaffected_pathogenicity	36.709	79	42	4	45	120	12	85	9.13e-09	56.6
GME5515_g	I1S325#PHI:1779#GzZC094#5518#Fusarium_graminearum#unaffected_pathogenicity	55.263	38	17	0	40	77	19	56	1.17e-08	56.6
GME5515_g	A0A098DVU1#PHI:1846#GzZC161#5518#Fusarium_graminearum#unaffected_pathogenicity	55.556	36	16	0	45	80	6	41	1.42e-08	56.6
GME5515_g	G4N224#PHI:5638#FZC41#318829#Magnaporthe_oryzae#unaffected_pathogenicity	55.556	45	19	1	39	83	40	83	1.63e-08	56.2
GME5515_g	A0A098DRD7#PHI:1875#GzZC190#5518#Fusarium_graminearum#unaffected_pathogenicity	48.936	47	23	1	40	85	17	63	3.24e-08	55.1
GME5515_g	Q5AC02#PHI:2862#Lys14#5476#Candida_albicans#reduced_virulence	44.262	61	33	1	21	81	11	70	4.63e-08	54.7
GME5515_g	G4N2Z7#PHI:5683#FZC79#318829#Magnaporthe_oryzae#unaffected_pathogenicity	58.974	39	16	0	40	78	39	77	6.78e-08	54.3
GME5515_g	I1RGI7#PHI:1946#GzZC261#5518#Fusarium_graminearum#unaffected_pathogenicity	37.5	88	50	3	47	130	23	109	8.65e-08	53.9
GME5515_g	A0A098DBD1#PHI:1776#GzZC091#5518#Fusarium_graminearum#unaffected_pathogenicity	48.936	47	19	1	36	77	5	51	1.04e-07	53.1
GME5515_g	G4MSQ8#PHI:5686#FZC82#318829#Magnaporthe_oryzae#unaffected_pathogenicity	38.158	76	34	3	11	81	51	118	1.06e-07	53.9
GME5515_g	A0A0E0SME8#PHI:1939#GzZC254#5518#Fusarium_graminearum#unaffected_pathogenicity	50	38	19	0	40	77	4	41	1.17e-07	53.1
GME5515_g	I1RQN6#PHI:1974#GzZC289#5518#Fusarium_graminearum#unaffected_pathogenicity	56.25	32	14	0	49	80	10	41	2.06e-07	52.8
GME5515_g	G4NAW7#PHI:5689#FZC84#318829#Magnaporthe_oryzae#unaffected_pathogenicity	34.483	87	33	3	39	101	8	94	2.09e-07	52.8
GME5515_g	I1RNU2#PHI:1895#GzZC210#5518#Fusarium_graminearum#unaffected_pathogenicity	39.344	61	34	2	23	80	2	62	2.14e-07	52.8
GME5515_g	I1RP37#PHI:1913#GzZC228#5518#Fusarium_graminearum#unaffected_pathogenicity	45.455	44	23	1	40	83	20	62	2.33e-07	52.4
GME5515_g	G4MPR7#PHI:5652#FZC55#318829#Magnaporthe_oryzae#unaffected_pathogenicity	39.655	58	24	1	39	96	9	55	2.35e-07	52.8
GME5515_g	I1S353#PHI:1778#GzZC093#5518#Fusarium_graminearum#unaffected_pathogenicity	47.727	44	23	0	49	92	9	52	3.47e-07	52
GME5515_g	A0A0E0RS25#PHI:1869#GzZC184#5518#Fusarium_graminearum#unaffected_pathogenicity	48.718	39	20	0	39	77	9	47	6.08e-07	51.2
GME5515_g	I1RYK8#PHI:1847#GzZC162#5518#Fusarium_graminearum#unaffected_pathogenicity	35.211	71	44	1	13	83	7	75	6.83e-07	50.8
GME5515_g	I1S6W1#PHI:1747#GzZC062#5518#Fusarium_graminearum#lethal	44.231	52	26	1	26	77	12	60	8.7e-07	50.1
GME5515_g	G4MYI3#PHI:5645#FZC48#318829#Magnaporthe_oryzae#unaffected_pathogenicity	48.718	39	20	0	39	77	3	41	1.09e-06	50.4
GME5515_g	G4N093#PHI:5654#FZC57#318829#Magnaporthe_oryzae#unaffected_pathogenicity	45.455	44	23	1	38	81	13	55	1.14e-06	50.1
GME5515_g	I1RC73#PHI:1933__PHI:6134#GzZC248__FHS1#5518#Fusarium_graminearum#reduced_virulence	48.718	39	20	0	39	77	3	41	1.49e-06	49.7
GME5515_g	A0A098E5B5#PHI:1856#GzZC171#5518#Fusarium_graminearum#unaffected_pathogenicity	40	45	27	0	33	77	11	55	1.55e-06	49.7
GME5515_g	I1RKB4#PHI:1953#GzZC268#5518#Fusarium_graminearum#unaffected_pathogenicity	45.283	53	25	2	37	89	30	78	1.79e-06	49.7
GME5515_g	G4MPH6#PHI:5678#FZC74#318829#Magnaporthe_oryzae#unaffected_pathogenicity	46.667	45	22	1	35	77	3	47	2.23e-06	49.7
GME5515_g	G4MQ49#PHI:5668#FZC67#318829#Magnaporthe_oryzae#unaffected_pathogenicity	44.186	43	24	0	35	77	13	55	2.37e-06	49.3
GME5515_g	A0A1D8PIE8#PHI:12095#Rha1_(C2_09460C_A)#5476#Candida_albicans#unaffected_pathogenicity__reduced_virulence	40	50	29	1	35	84	2	50	2.47e-06	49.7
GME5515_g	G4MNH3#PHI:5635#FZC40#318829#Magnaporthe_oryzae#unaffected_pathogenicity	40	50	30	0	39	88	10	59	2.48e-06	49.3
GME5515_g	I1RYY1#PHI:1757#GzZC072#5518#Fusarium_graminearum#unaffected_pathogenicity	39.623	53	30	2	34	85	19	70	2.69e-06	49.3
GME5515_g	A0A098DIG5#PHI:1748#GzZC063#5518#Fusarium_graminearum#unaffected_pathogenicity	36.62	71	34	3	34	94	13	82	2.76e-06	48.9
GME5515_g	G4MQA4#PHI:5647#FZC50#318829#Magnaporthe_oryzae#unaffected_pathogenicity	43.182	44	25	0	34	77	54	97	3.04e-06	49.3
GME5515_g	I1RIP1#PHI:1929#GzZC244#5518#Fusarium_graminearum#lethal	30.303	99	55	2	40	132	10	100	3.11e-06	48.5
GME5515_g	G4MNC4#PHI:5667#FZC66#318829#Magnaporthe_oryzae#unaffected_pathogenicity	34.328	67	38	2	37	97	58	124	3.35e-06	48.9
GME5515_g	I1RUJ0#PHI:1810#GzZC125#5518#Fusarium_graminearum#unaffected_pathogenicity	37.5	48	27	1	35	79	3	50	3.57e-06	48.9
GME5515_g	G2XED6#PHI:6260#Vdpf#27337#Verticillium_dahliae#reduced_virulence	39.216	51	31	0	27	77	51	101	3.57e-06	48.9
GME5515_g	G4MWP4#PHI:5624#FZC30#318829#Magnaporthe_oryzae#unaffected_pathogenicity	50	38	18	1	41	77	154	191	3.97e-06	48.9
GME5515_g	Q5A4F3#PHI:10320#Ahr1#5476#Candida_albicans#reduced_virulence	35.556	45	29	0	33	77	2	46	4.46e-06	48.5
GME5515_g	I1RIT3#PHI:1982#GzZC297#5518#Fusarium_graminearum#unaffected_pathogenicity	34.091	44	29	0	39	82	22	65	4.51e-06	48.5
GME5515_g	I1S6X4#PHI:1735#GzZC050#5518#Fusarium_graminearum#unaffected_pathogenicity	44	50	26	1	39	88	21	68	4.77e-06	48.1
GME5515_g	I1RHG6#PHI:1909#GzZC224#5518#Fusarium_graminearum#unaffected_pathogenicity	39.655	58	31	1	35	88	6	63	5.09e-06	48.1
GME5515_g	I1S389#PHI:1781#GzZC096#5518#Fusarium_graminearum#unaffected_pathogenicity	41.509	53	26	1	33	80	4	56	5.75e-06	48.1
GME5515_g	A0A098DH20#PHI:1898#GzZC213#5518#Fusarium_graminearum#unaffected_pathogenicity	40.625	32	19	0	49	80	5	36	5.96e-06	48.1
GME5515_g	G4N362#PHI:5675#FZC72#318829#Magnaporthe_oryzae#unaffected_pathogenicity	46.341	41	20	1	40	78	5	45	6.76e-06	47.8
GME5515_g	G4N3W1#PHI:5627#FZC33#318829#Magnaporthe_oryzae#unaffected_pathogenicity	46.875	32	17	0	49	80	9	40	6.92e-06	48.1
GME5515_g	I1R9K1#PHI:1991#GzZC306#5518#Fusarium_graminearum#lethal	41.463	41	24	0	40	80	11	51	6.93e-06	47.8
GME5515_g	G4NAE2#PHI:5670#CNF4#318829#Magnaporthe_oryzae#unaffected_pathogenicity	40.909	66	35	2	27	88	3	68	9.31e-06	47.4
GME5656_g	G2XED6#PHI:6260#Vdpf#27337#Verticillium_dahliae#reduced_virulence	71.429	910	213	10	7	892	5	891	0	1247
GME5656_g	I1RRS3#PHI:1816__PHI:12191#GzZC131__FgAtrR_(FGSG_06810)#5518#Fusarium_graminearum#unaffected_pathogenicity__reduced_virulence	68.438	922	235	17	1	896	1	892	0	1182
GME5656_g	Q2UEH7#PHI:6872#AtrR#746128#Aspergillus_fumigatus#reduced_virulence	60.022	908	307	11	7	890	12	887	0	1047
GME5656_g	A0A0E0RTZ8#PHI:1837#GzZC152#5518#Fusarium_graminearum#unaffected_pathogenicity	31.362	389	257	4	292	672	150	536	5.71e-61	218
GME5656_g	A0A0E0RTZ8#PHI:1837#GzZC152#5518#Fusarium_graminearum#unaffected_pathogenicity	42.857	70	32	1	69	130	16	85	7.96e-09	57.8
GME5656_g	A0A098E321#PHI:1725#GzZC040#5518#Fusarium_graminearum#unaffected_pathogenicity	28.831	385	258	9	296	671	112	489	9.93e-39	150
GME5656_g	A0A098E321#PHI:1725#GzZC040#5518#Fusarium_graminearum#unaffected_pathogenicity	33.333	78	43	2	69	139	9	84	7.53e-09	57.8
GME5656_g	I1RZR8#PHI:1752#GzZC067#5518#Fusarium_graminearum#unaffected_pathogenicity	28.182	550	302	23	66	595	19	495	2.99e-37	149
GME5656_g	A0A0E0S9J4#PHI:1830#GzZC145#5518#Fusarium_graminearum#unaffected_pathogenicity	24.554	448	313	7	296	725	140	580	4.27e-37	146
GME5656_g	A0A0E0S9J4#PHI:1830#GzZC145#5518#Fusarium_graminearum#unaffected_pathogenicity	37.879	66	37	1	69	130	9	74	1.93e-07	53.1
GME5656_g	K9G133#PHI:11757#PdMut3_(PDIP_75320)#36651#Penicillium_digitatum#increased_virulence_(hypervirulence)	24.847	652	376	24	63	678	49	622	1.68e-35	144
GME5656_g	G4NIV0#PHI:5600#TAS1#318829#Magnaporthe_oryzae#unaffected_pathogenicity	26.571	557	300	19	66	592	19	496	6.65e-35	142
GME5656_g	A0A1C3YHZ9#PHI:1999#GzZC314#5518#Fusarium_graminearum#unaffected_pathogenicity	23.197	638	435	15	63	669	23	636	2.23e-29	123
GME5656_g	I1RWZ1#PHI:1688#GzZC003#5518#Fusarium_graminearum#unaffected_pathogenicity	23.816	718	419	24	69	724	5	656	3.55e-29	122
GME5656_g	I1RJB8#PHI:1879#GzZC194#5518#Fusarium_graminearum#unaffected_pathogenicity	21.406	626	381	18	67	640	21	587	1.1e-24	109
GME5656_g	I1RFP7#PHI:1935#GzZC250#5518#Fusarium_graminearum#unaffected_pathogenicity	25.272	459	284	13	293	705	251	696	2.62e-24	108
GME5656_g	I1RFP7#PHI:1935#GzZC250#5518#Fusarium_graminearum#unaffected_pathogenicity	59.42	69	24	3	63	130	51	116	7.3e-18	87.4
GME5656_g	A0A098DHE1#PHI:1924#GzZC239#5518#Fusarium_graminearum#unaffected_pathogenicity	22.727	660	400	21	63	669	99	701	9.15e-24	106
GME5656_g	I1RIT3#PHI:1982#GzZC297#5518#Fusarium_graminearum#unaffected_pathogenicity	21.893	676	419	19	62	713	24	614	7.24e-23	102
GME5656_g	I1RHF1#PHI:1912#GzZC227#5518#Fusarium_graminearum#unaffected_pathogenicity	22.44	713	403	23	69	726	5	622	7.92e-23	102
GME5656_g	G4NFM3#PHI:5609#FZC18#318829#Magnaporthe_oryzae#unaffected_pathogenicity	25.416	421	278	13	298	691	278	689	1.84e-22	102
GME5656_g	G4NFM3#PHI:5609#FZC18#318829#Magnaporthe_oryzae#unaffected_pathogenicity	41.667	48	25	1	62	109	28	72	2.17e-06	50.1
GME5656_g	G4N3M5#PHI:5602#FZC12#318829#Magnaporthe_oryzae#unaffected_pathogenicity	27.778	270	180	6	297	556	51	315	2.52e-22	100
GME5656_g	A0A098DK43#PHI:1705#GzZC020#5518#Fusarium_graminearum#unaffected_pathogenicity	23.056	360	237	11	388	727	204	543	3.45e-22	100
GME5656_g	A0A1C3YKI7#PHI:1818#GzZC133#5518#Fusarium_graminearum#unaffected_pathogenicity	22.46	561	309	18	64	592	12	478	7.43e-22	99.8
GME5656_g	I1RIL1#PHI:1835#GzZC150#5518#Fusarium_graminearum#unaffected_pathogenicity	26.585	410	253	15	293	675	113	501	5.65e-21	96.7
GME5656_g	I1RTQ4#PHI:1703#GzZC018#5518#Fusarium_graminearum#unaffected_pathogenicity	26.667	225	146	5	395	608	24	240	7.66e-21	94
GME5656_g	I1RMD1#PHI:1958#GzZC273#5518#Fusarium_graminearum#unaffected_pathogenicity	25	480	269	16	59	492	67	501	1.51e-20	95.9
GME5656_g	I1RDS9#PHI:1870#GzZC185#5518#Fusarium_graminearum#unaffected_pathogenicity	22.318	578	362	20	60	602	18	543	3e-20	94.7
GME5656_g	A0A098E4H8#PHI:1819#GzZC134#5518#Fusarium_graminearum#unaffected_pathogenicity	23.054	681	415	24	71	679	86	729	6.54e-20	93.6
GME5656_g	G4NJP4#PHI:5596#FZC7#318829#Magnaporthe_oryzae#unaffected_pathogenicity	24.5	400	258	12	298	673	240	619	7.28e-20	93.6
GME5656_g	A0A0E0S4E9#PHI:1947#GzZC262#5518#Fusarium_graminearum#unaffected_pathogenicity	23.347	484	287	19	69	516	35	470	1.49e-19	92.4
GME5656_g	G4NF77#PHI:5617#FZC25#318829#Magnaporthe_oryzae#unaffected_pathogenicity	26.736	288	199	8	293	570	260	545	1.36e-18	89.7
GME5656_g	G4NF77#PHI:5617#FZC25#318829#Magnaporthe_oryzae#unaffected_pathogenicity	34.211	76	48	1	66	141	42	115	3.1e-07	52.8
GME5656_g	I1RP73#PHI:1708#GzZC023#5518#Fusarium_graminearum#unaffected_pathogenicity	21.714	525	336	16	243	731	124	609	1.43e-17	85.9
GME5656_g	I1RE61#PHI:1800#GzZC115#5518#Fusarium_graminearum#unaffected_pathogenicity	22.861	748	457	30	63	769	48	716	2.68e-17	85.5
GME5656_g	A6N6J8#PHI:1021__PHI:2981#CTF1__Ctf1#5507#Fusarium_oxysporum#unaffected_pathogenicity__reduced_virulence	23.268	765	473	32	63	796	45	726	3.9e-17	84.7
GME5656_g	J5JFI0#PHI:11514#Bbctf1alpha_(BBA_08712)#176275#Beauveria_bassiana#reduced_virulence	21.727	695	430	30	63	735	44	646	2.39e-16	82.4
GME5656_g	Q9HG15#PHI:169#CLTA1#290576#Colletotrichum_lindemuthianum#loss_of_pathogenicity	19.881	503	309	15	66	556	13	433	2.56e-16	82
GME5656_g	I1RLT2#PHI:1956#GzZC271#5518#Fusarium_graminearum#unaffected_pathogenicity	24.451	319	199	10	298	592	174	474	1.53e-15	79.3
GME5656_g	A0A0E0SPL9#PHI:1977#GzZC292#5518#Fusarium_graminearum#unaffected_pathogenicity	22.244	508	274	20	64	554	10	413	5.83e-15	77.4
GME5656_g	I1RXV2#PHI:1758#GzZC073#5518#Fusarium_graminearum#unaffected_pathogenicity	21.99	623	367	26	67	599	24	617	6.21e-15	77.8
GME5656_g	A0A075TXZ8#PHI:3300__PHI:4504__PHI:5352#PatL__PePatL#27334#Penicillium_expansum#unaffected_pathogenicity__reduced_virulence	20.709	536	321	18	63	556	30	503	1.13e-14	76.6
GME5656_g	I1RR13#PHI:1709#GzZC024#5518#Fusarium_graminearum#unaffected_pathogenicity	25.573	262	161	10	231	484	107	342	1.49e-14	75.9
GME5656_g	A0A1C3YJG4#PHI:1957#GzZC272#5518#Fusarium_graminearum#unaffected_pathogenicity	22.5	280	190	9	293	556	428	696	2.06e-14	76.3
GME5656_g	A0A1C3YJG4#PHI:1957#GzZC272#5518#Fusarium_graminearum#unaffected_pathogenicity	36.364	66	40	1	66	131	221	284	5.56e-07	52
GME5656_g	G4NHT5#PHI:5612#FZC20#318829#Magnaporthe_oryzae#unaffected_pathogenicity	26.007	273	161	11	389	640	155	407	2.12e-14	75.9
GME5656_g	G4MW86#PHI:5594#FZC5#318829#Magnaporthe_oryzae#unaffected_pathogenicity	19.929	567	392	20	41	592	22	541	2.14e-14	75.9
GME5656_g	I1RL82#PHI:1700#GzZC015#5518#Fusarium_graminearum#unaffected_pathogenicity	24.331	411	242	17	229	602	125	503	3.58e-14	75.1
GME5656_g	I1RXJ4#PHI:1762#GzZC077#5518#Fusarium_graminearum#unaffected_pathogenicity	25.94	266	165	11	278	526	174	424	6.99e-14	73.9
GME5656_g	I1RVU7#PHI:1789#GzZC104#5518#Fusarium_graminearum#unaffected_pathogenicity	41.463	82	42	2	63	140	186	265	8.41e-14	73.9
GME5656_g	G4MWV1#PHI:5643#FZC46#318829#Magnaporthe_oryzae#unaffected_pathogenicity	22.872	376	232	9	298	627	291	654	1.04e-13	73.9
GME5656_g	G4MWV1#PHI:5643#FZC46#318829#Magnaporthe_oryzae#unaffected_pathogenicity	32.468	77	48	2	56	131	48	121	4.79e-08	55.5
GME5656_g	I1RLI4#PHI:1979#GzZC294#5518#Fusarium_graminearum#unaffected_pathogenicity	22.277	404	241	13	297	644	165	551	1.09e-13	73.2
GME5656_g	I1S780#PHI:1741#GzZC056#5518#Fusarium_graminearum#unaffected_pathogenicity	23.152	514	281	21	67	554	31	456	2.93e-13	72
GME5656_g	G4MP35#PHI:5614#FZC22#318829#Magnaporthe_oryzae#unaffected_pathogenicity	39.241	79	44	2	57	135	43	117	3.23e-13	72
GME5656_g	G4MP35#PHI:5614#FZC22#318829#Magnaporthe_oryzae#unaffected_pathogenicity	21.277	423	280	14	298	697	220	612	5.43e-07	52
GME5656_g	I1RSR1#PHI:1797#GzZC112#5518#Fusarium_graminearum#unaffected_pathogenicity	25.957	235	134	10	395	592	361	592	3.57e-13	72
GME5656_g	I1RAP1#PHI:1988#GzZC303#5518#Fusarium_graminearum#unaffected_pathogenicity	21.553	515	302	18	66	562	13	443	3.77e-13	71.6
GME5656_g	I1RD74#PHI:1961#GzZC276#5518#Fusarium_graminearum#unaffected_pathogenicity	28	200	138	4	287	484	256	451	7.88e-13	70.9
GME5656_g	I1RD74#PHI:1961#GzZC276#5518#Fusarium_graminearum#unaffected_pathogenicity	31.148	122	70	5	63	180	116	227	8.21e-06	48.1
GME5656_g	A0A1C3YLM9#PHI:1824#GzZC139#5518#Fusarium_graminearum#unaffected_pathogenicity	21.408	696	432	28	65	725	27	642	1.19e-12	70.1
GME5656_g	I1RLI0#PHI:1716#GzZC031#5518#Fusarium_graminearum#unaffected_pathogenicity	23.645	406	243	14	297	679	146	507	1.47e-12	70.1
GME5656_g	A0A0E0SEC8#PHI:1891#GzZC206#5518#Fusarium_graminearum#unaffected_pathogenicity	22.508	311	203	9	297	581	211	509	1.81e-12	69.7
GME5656_g	A0A0E0RSS5#PHI:1932#GzZC247#5518#Fusarium_graminearum#unaffected_pathogenicity	21.549	594	354	22	63	595	16	558	1.99e-12	69.3
GME5656_g	G4N7V2#PHI:2994__PHI:5604#MGG_06355.6__FZC14#318829#Magnaporthe_oryzae#reduced_virulence__unaffected_pathogenicity	22.791	645	399	25	63	663	26	615	3.34e-12	68.9
GME5656_g	I1RYY1#PHI:1757#GzZC072#5518#Fusarium_graminearum#unaffected_pathogenicity	22.174	460	261	16	56	486	21	412	3.46e-12	68.6
GME5656_g	A0A1C3YKQ6#PHI:1698#GzZC013#5518#Fusarium_graminearum#unaffected_pathogenicity	19.536	604	389	22	67	644	7	539	3.88e-12	68.6
GME5656_g	A0A1C3YMV1#PHI:1710#GzZC025#5518#Fusarium_graminearum#unaffected_pathogenicity	22.66	406	266	14	297	670	222	611	4.85e-12	68.2
GME5656_g	I1S6C7#PHI:1730#GzZC045#5518#Fusarium_graminearum#unaffected_pathogenicity	23.866	419	232	19	68	471	15	361	5.86e-12	67.8
GME5656_g	J4WFB1#PHI:11515#Bbctf1beta_(BBA_02647)#176275#Beauveria_bassiana#reduced_virulence	26.609	233	134	11	395	592	387	617	9.64e-12	67.4
GME5656_g	G4MR05#PHI:5595#FZC6#318829#Magnaporthe_oryzae#unaffected_pathogenicity	26.02	196	121	6	298	484	277	457	1.03e-11	67.4
GME5656_g	G4N8I4#PHI:2989__PHI:5680#MGG_06243.6__FZC76#318829#Magnaporthe_oryzae#reduced_virulence__unaffected_pathogenicity	37.975	79	47	1	63	141	193	269	4.04e-11	65.5
GME5656_g	I1RUX5#PHI:1804#GzZC119#5518#Fusarium_graminearum#unaffected_pathogenicity	19.59	536	309	14	69	592	27	452	4.74e-11	65.1
GME5656_g	A0A0D2XZG1#PHI:5484#FTF2#5507#Fusarium_oxysporum#reduced_virulence	39.706	68	39	1	63	130	171	236	8.11e-11	64.3
GME5656_g	I1RCH8#PHI:1921#GzZC236#5518#Fusarium_graminearum#reduced_virulence	38.667	75	42	2	57	131	35	105	9.28e-11	64.3
GME5656_g	G8GLN8#PHI:5482#FTF2#5507#Fusarium_oxysporum#reduced_virulence	39.706	68	39	1	63	130	169	234	9.34e-11	64.3
GME5656_g	I1RND0#PHI:1900#GzZC215#5518#Fusarium_graminearum#unaffected_pathogenicity	39.706	68	39	1	63	130	169	234	9.67e-11	64.3
GME5656_g	I1RZN4#PHI:1753#GzZC068#5518#Fusarium_graminearum#unaffected_pathogenicity	24.457	368	229	9	298	627	280	636	1.14e-10	63.9
GME5656_g	A0A1C3YNC0#PHI:1699#GzZC014#5518#Fusarium_graminearum#unaffected_pathogenicity	21.032	504	333	18	65	556	42	492	2.84e-10	62.4
GME5656_g	I1RHN1#PHI:1906#GzZC221#5518#Fusarium_graminearum#unaffected_pathogenicity	38.554	83	50	1	390	471	296	378	3.92e-10	62
GME5656_g	A0A0E0RU12#PHI:1836#GzZC151#5518#Fusarium_graminearum#unaffected_pathogenicity	22.333	300	205	7	297	584	135	418	4.14e-10	62
GME5656_g	I1S7B9#PHI:1739#GzZC054#5518#Fusarium_graminearum#unaffected_pathogenicity	23.724	333	213	11	275	579	137	456	6.21e-10	61.6
GME5656_g	I1S7B9#PHI:1739#GzZC054#5518#Fusarium_graminearum#unaffected_pathogenicity	37.097	62	37	1	70	131	23	82	1.45e-07	53.9
GME5656_g	I1S7H5#PHI:1742#GzZC057#5518#Fusarium_graminearum#unaffected_pathogenicity	23.701	308	184	10	279	551	142	433	6.64e-10	61.2
GME5656_g	I1RB90#PHI:1983#GzZC298#5518#Fusarium_graminearum#lethal	24.46	417	255	17	69	450	82	473	9.35e-10	60.8
GME5656_g	I1RHB3#PHI:1923#GzZC238#5518#Fusarium_graminearum#unaffected_pathogenicity	23.214	336	218	14	395	712	306	619	1.04e-09	60.5
GME5656_g	I1RHB3#PHI:1923#GzZC238#5518#Fusarium_graminearum#unaffected_pathogenicity	33.898	59	38	1	52	110	32	89	3.27e-06	49.3
GME5656_g	I1RAP2#PHI:1987#GzZC302#5518#Fusarium_graminearum#reduced_virulence	22.822	241	166	8	297	528	226	455	1.67e-09	60.1
GME5656_g	G4MUB7#PHI:5592#FZC3#318829#Magnaporthe_oryzae#unaffected_pathogenicity	23.404	329	210	12	286	585	377	692	5.02e-09	58.5
GME5656_g	A0A0E0SCZ1#PHI:1916#GzZC231#5518#Fusarium_graminearum#unaffected_pathogenicity	42.424	66	34	3	67	131	10	72	5.48e-09	58.2
GME5656_g	A0A1C3YM01#PHI:1865#GzZC180#5518#Fusarium_graminearum#unaffected_pathogenicity	23.39	295	183	11	297	561	154	435	6.11e-09	58.2
GME5656_g	A8QJI7#PHI:1020__PHI:1022__PHI:2362#XlnR__XLNR#5507#Fusarium_oxysporum#unaffected_pathogenicity	50	44	21	1	64	107	89	131	8.35e-09	57.8
GME5656_g	A0A1C3YJK4#PHI:1740#GzZC055#5518#Fusarium_graminearum#unaffected_pathogenicity	50	44	21	1	64	107	88	130	8.56e-09	57.8
GME5656_g	Q6FTS5#PHI:10883#Tog1_(CAGL0F09229g)#5478#Candida_glabrata#reduced_virulence	25.373	201	121	6	59	258	9	181	8.81e-09	57.8
GME5656_g	A0A098DKZ1#PHI:1867#GzZC182#5518#Fusarium_graminearum#unaffected_pathogenicity	32.558	129	83	2	50	174	20	148	1.07e-08	57.4
GME5656_g	A0A1C3YKR9#PHI:1922#GzZC237#5518#Fusarium_graminearum#unaffected_pathogenicity	26.059	307	184	9	296	592	82	355	1.1e-08	57
GME5656_g	G4N8E3#PHI:2983__PHI:5629#MGG_06279.6__FZC34#318829#Magnaporthe_oryzae#reduced_virulence__unaffected_pathogenicity	40	65	37	1	70	134	33	95	1.32e-08	57
GME5656_g	A0A098E4D6#PHI:1697#GzZC012#5518#Fusarium_graminearum#unaffected_pathogenicity	24.503	151	102	3	377	526	229	368	1.44e-08	57
GME5656_g	A0A098E4D6#PHI:1697#GzZC012#5518#Fusarium_graminearum#unaffected_pathogenicity	43.75	48	26	1	59	106	9	55	5.62e-07	51.6
GME5656_g	I1RYR6#PHI:1692#GzZC007#5518#Fusarium_graminearum#unaffected_pathogenicity	25.157	318	182	12	307	595	95	385	1.85e-08	56.2
GME5656_g	G4N1K5#PHI:5641#FZC44#318829#Magnaporthe_oryzae#unaffected_pathogenicity	32.184	87	53	2	63	149	18	98	2.56e-08	55.8
GME5656_g	I1S9U4#PHI:1719#GzZC034#5518#Fusarium_graminearum#unaffected_pathogenicity	36.709	79	42	3	60	133	14	89	2.68e-08	55.8
GME5656_g	I1S9U4#PHI:1719#GzZC034#5518#Fusarium_graminearum#unaffected_pathogenicity	24.022	179	122	4	299	471	132	302	3.67e-07	52.4
GME5656_g	A0A0E0SMG6#PHI:1959__PHI:10494#GzZC274__FgZC1_(FG05_05068)#5518#Fusarium_graminearum#unaffected_pathogenicity__reduced_virulence	42.857	70	35	3	64	133	113	177	2.86e-08	55.8
GME5656_g	G4MVA4#PHI:5593#FZC4#318829#Magnaporthe_oryzae#unaffected_pathogenicity	33.663	101	46	4	49	133	94	189	3.1e-08	55.8
GME5656_g	G4N111#PHI:5640#FZC43#318829#Magnaporthe_oryzae#unaffected_pathogenicity	44	50	28	0	63	112	38	87	3.53e-08	55.8
GME5656_g	A0A0D2YD74#PHI:5483#FTF1#5507#Fusarium_oxysporum#reduced_virulence	36.923	65	39	1	63	127	129	191	3.64e-08	55.8
GME5656_g	Q2V9X3#PHI:2307__PHI:5481#Ftf1__FTF1#5507#Fusarium_oxysporum#unaffected_pathogenicity__reduced_virulence	36.923	65	39	1	63	127	169	231	3.79e-08	55.8
GME5656_g	A0A1C3YLW2#PHI:1851#GzZC166#5518#Fusarium_graminearum#lethal	21.762	579	342	20	63	632	10	486	3.95e-08	55.5
GME5656_g	G4NI99#PHI:5618#FZC26#318829#Magnaporthe_oryzae#unaffected_pathogenicity	22.581	186	127	5	377	556	261	435	6.22e-08	55.1
GME5656_g	I1RJB0#PHI:1880#GzZC195#5518#Fusarium_graminearum#unaffected_pathogenicity	36.765	68	39	1	64	131	33	96	6.45e-08	54.7
GME5656_g	A0A1C3YMG6#PHI:1713#GzZC028#5518#Fusarium_graminearum#unaffected_pathogenicity	25.952	289	163	14	335	603	257	514	7.69e-08	54.7
GME5656_g	G4MT25#PHI:5591#MoNIT4#318829#Magnaporthe_oryzae#unaffected_pathogenicity	35.294	85	53	2	57	140	55	138	8.37e-08	54.7
GME5656_g	A0A0E0SG97#PHI:1690#GzZC005#5518#Fusarium_graminearum#unaffected_pathogenicity	24.157	178	130	3	311	484	132	308	1.16e-07	53.9
GME5656_g	I1RHJ0#PHI:1907#GzZC222#5518#Fusarium_graminearum#unaffected_pathogenicity	30.612	98	63	2	50	144	28	123	1.2e-07	53.9
GME5656_g	A0A098DDB6#PHI:1755#GzZC070#5518#Fusarium_graminearum#unaffected_pathogenicity	25.862	174	115	5	299	463	196	364	1.56e-07	53.5
GME5656_g	A0A098DDB6#PHI:1755#GzZC070#5518#Fusarium_graminearum#unaffected_pathogenicity	36.923	65	36	3	65	127	8	69	2.27e-06	49.7
GME5656_g	G4NKD0#PHI:5646#FZC49#318829#Magnaporthe_oryzae#unaffected_pathogenicity	31.325	83	48	2	56	130	1	82	1.67e-07	53.5
GME5656_g	I1RUM5#PHI:1807#GzZC122#5518#Fusarium_graminearum#lethal	36.232	69	43	1	43	110	90	158	1.85e-07	53.5
GME5656_g	A0A0E0S9S1#PHI:1874#GzZC189#5518#Fusarium_graminearum#unaffected_pathogenicity	35.211	71	43	2	60	129	12	80	1.88e-07	53.1
GME5656_g	G4MSY4#PHI:5590#FZC2#318829#Magnaporthe_oryzae#unaffected_pathogenicity	37.143	70	42	1	66	135	92	159	2e-07	53.5
GME5656_g	P12383#PHI:2814#Pdr1#4932#Saccharomyces_cerevisiae#unaffected_pathogenicity	52.632	38	17	1	64	101	39	75	2.27e-07	53.1
GME5656_g	I1RG47#PHI:1942#GzZC257#5518#Fusarium_graminearum#unaffected_pathogenicity	30	120	71	4	70	182	17	130	2.54e-07	52.8
GME5656_g	I1RF57#PHI:1972#GzZC287#5518#Fusarium_graminearum#unaffected_pathogenicity	24.555	281	183	10	291	550	127	399	2.6e-07	52.8
GME5656_g	I1RDM2#PHI:1839#GzZC154#5518#Fusarium_graminearum#unaffected_pathogenicity	27.805	205	127	5	298	487	159	357	3.52e-07	52.4
GME5656_g	Q0WXM3#PHI:734__PHI:11289__PHI:12111#FOW2__Fow2#5507#Fusarium_oxysporum#loss_of_pathogenicity__reduced_virulence	25.253	198	136	5	294	482	251	445	4.36e-07	52
GME5656_g	A0A1C3YMK9#PHI:1832#GzZC147#5518#Fusarium_graminearum#unaffected_pathogenicity	22.581	279	197	10	217	487	118	385	4.58e-07	52
GME5656_g	G4N2A1#PHI:5601#FZC11#318829#Magnaporthe_oryzae#unaffected_pathogenicity	31.25	80	55	0	390	469	151	230	5.25e-07	51.6
GME5656_g	A0A0E0RVT6#PHI:1689#GzZC004#5518#Fusarium_graminearum#unaffected_pathogenicity	24.8	250	155	10	366	587	221	465	6.78e-07	51.6
GME5656_g	A0A0E0RVT6#PHI:1689#GzZC004#5518#Fusarium_graminearum#unaffected_pathogenicity	29.927	137	80	5	71	198	47	176	1.21e-06	50.8
GME5656_g	A0A098E2K8#PHI:1834#GzZC149#5518#Fusarium_graminearum#unaffected_pathogenicity	33.333	81	52	2	63	142	29	108	7.14e-07	51.6
GME5656_g	I1RL60#PHI:1815#GzZC130#5518#Fusarium_graminearum#unaffected_pathogenicity	40.351	57	31	1	62	118	15	68	7.31e-07	51.2
GME5656_g	I1S2W8#PHI:1827#GzZC142#5518#Fusarium_graminearum#unaffected_pathogenicity	23.469	196	141	4	298	484	114	309	9.09e-07	50.8
GME5656_g	I1RB12#PHI:1968#GzZC283#5518#Fusarium_graminearum#unaffected_pathogenicity	20.47	298	224	6	297	591	196	483	9.6e-07	50.8
GME5656_g	A0A1C3YJ77#PHI:1754#GzZC069#5518#Fusarium_graminearum#unaffected_pathogenicity	32.258	62	40	2	70	131	11	70	9.94e-07	50.8
GME5656_g	A0A1C3YJ77#PHI:1754#GzZC069#5518#Fusarium_graminearum#unaffected_pathogenicity	22.449	196	132	4	301	483	154	342	1.3e-06	50.4
GME5656_g	Q6FXU7#PHI:7980#CgPDR1#5478#Candida_glabrata#increased_virulence_(hypervirulence)	40.426	47	27	1	62	108	22	67	1.07e-06	51.2
GME5656_g	Q5AF55#PHI:6822#Zcf15#5476#Candida_albicans#reduced_virulence	36.842	57	35	1	58	114	2	57	1.37e-06	50.4
GME5656_g	I1RJ71#PHI:1883#GzZC198#5518#Fusarium_graminearum#unaffected_pathogenicity	33.333	63	39	1	64	126	40	99	1.37e-06	50.4
GME5656_g	A0A1C3YMB1#PHI:1821#GzZC136#5518#Fusarium_graminearum#unaffected_pathogenicity	24.648	142	102	3	70	208	42	181	1.39e-06	50.4
GME5656_g	A0A098DQP4#PHI:1943#GzZC258#5518#Fusarium_graminearum#unaffected_pathogenicity	40.816	49	26	1	54	99	38	86	1.52e-06	50.4
GME5656_g	G4N586#PHI:5615#FZC23#318829#Magnaporthe_oryzae#unaffected_pathogenicity	24.02	204	131	6	294	482	242	436	1.61e-06	50.1
GME5656_g	A0A0E0S3R6#PHI:1831#GzZC146#5518#Fusarium_graminearum#unaffected_pathogenicity	33.824	68	44	1	63	130	20	86	1.83e-06	50.1
GME5656_g	G4N897#PHI:5599#FZC10#318829#Magnaporthe_oryzae#unaffected_pathogenicity	22.424	330	223	12	281	592	232	546	3.09e-06	49.3
GME5656_g	A0A1C3YHD5#PHI:1717#GzZC032#5518#Fusarium_graminearum#unaffected_pathogenicity	21.561	269	187	9	291	549	269	523	3.69e-06	49.3
GME5656_g	I1RD28#PHI:1876#GzZC191#5518#Fusarium_graminearum#unaffected_pathogenicity	27.966	118	75	3	70	179	13	128	4.54e-06	48.9
GME5656_g	A0A098DS14#PHI:1702#GzZC017#5518#Fusarium_graminearum#unaffected_pathogenicity	20.705	454	274	18	298	720	179	577	4.94e-06	48.5
GME5656_g	I1RT69#PHI:1918#GzZC233#5518#Fusarium_graminearum#unaffected_pathogenicity	42	50	23	1	64	113	266	309	4.94e-06	48.9
GME5656_g	A0A1C3YN52#PHI:1706#GzZC021#5518#Fusarium_graminearum#unaffected_pathogenicity	23.077	195	136	4	292	482	194	378	5.3e-06	48.5
GME5656_g	I1RXK9#PHI:1850#GzZC165#5518#Fusarium_graminearum#unaffected_pathogenicity	37.255	51	31	1	66	116	4	53	5.82e-06	48.1
GME5656_g	G4MKH9#PHI:3310#Mocod1#318829#Magnaporthe_oryzae#reduced_virulence	37.5	48	28	2	67	114	5	50	9.41e-06	47.8
GME6095_g	G4MNN4#PHI:3314#Cca1#318829#Magnaporthe_oryzae#loss_of_pathogenicity	30.055	366	201	20	25	356	124	468	2.88e-17	81.3
GME6095_g	I1RX74#PHI:1771#GzZC086#5518#Fusarium_graminearum#unaffected_pathogenicity	43.182	44	23	1	42	83	191	234	1e-06	48.5
GME6095_g	Q4WPQ8#PHI:2809__PHI:2828#PrtT#746128#Aspergillus_fumigatus#unaffected_pathogenicity	44	50	28	0	30	79	118	167	1.72e-06	48.1
GME6095_g	I1RT69#PHI:1918#GzZC233#5518#Fusarium_graminearum#unaffected_pathogenicity	41.509	53	24	2	29	81	259	304	1.73e-06	48.1
GME6095_g	G4MZ81#PHI:5642#FZC45#318829#Magnaporthe_oryzae#unaffected_pathogenicity	41.509	53	24	2	29	81	344	389	1.95e-06	47.8
GME6352_g	G4MQR5#PHI:2170__PHI:5648#MGG_09312.6__FZC51#318829#Magnaporthe_oryzae#reduced_virulence__unaffected_pathogenicity	37.161	479	240	14	21	464	22	474	6.46e-79	251
GME6352_g	I1RBU9#PHI:1557#GzNH002#5518#Fusarium_graminearum#unaffected_pathogenicity	40.157	254	111	7	233	464	210	444	3.02e-52	181
GME6352_g	Q4WTI4#PHI:10627#RglT_(Afu1g09190)#746128#Aspergillus_fumigatus#reduced_virulence	58.929	56	22	1	16	70	16	71	1.03e-14	74.3
GME6352_g	A0A098DWX2#PHI:1733#GzZC048#5518#Fusarium_graminearum#unaffected_pathogenicity	23.451	226	131	9	233	455	141	327	3.07e-09	57.8
GME6352_g	I1S6Y8#PHI:1734#GzZC049#5518#Fusarium_graminearum#unaffected_pathogenicity	28.082	146	88	5	26	159	7	147	2.8e-08	53.1
GME6352_g	W7MS18#PHI:3382#FVEG_12532#117187#Fusarium_verticillioides#unaffected_pathogenicity	42.373	59	30	1	15	69	3	61	4.22e-07	50.4
GME6352_g	I1RB21#PHI:1966#GzZC281#5518#Fusarium_graminearum#unaffected_pathogenicity	27.273	143	77	5	20	142	32	167	7.42e-06	46.6
GME6817_g	K3VKP6#PHI:9560#FpAda1_(FPSE_04421)#101028#Fusarium_pseudograminearum#reduced_virulence	56.113	638	226	21	1	626	1	596	0	606
GME6817_g	I1RAI5#PHI:1319#GzbZIP001#5518#Fusarium_graminearum#reduced_virulence	55.956	638	227	21	1	626	1	596	0	605
GME7358_g	F9WY41#PHI:10740#107320#1047171#Zymoseptoria_tritici#reduced_virulence	29.443	377	215	7	157	524	128	462	9.5e-51	187
GME7358_g	A0A384JPG6#PHI:10716#PdeR_(BCIN_08g00160)#40559#Botrytis_cinerea#reduced_virulence	28.76	379	214	8	158	524	97	431	3.32e-49	183
GME7358_g	I1RJ84#PHI:1882#GzZC197#5518#Fusarium_graminearum#unaffected_pathogenicity	28.846	364	205	7	159	515	68	384	1e-47	174
GME7358_g	T1PTC5#PHI:3716#AbPf2#29001#Alternaria_brassicicola#loss_of_pathogenicity	26.933	401	232	7	159	539	104	463	1.16e-40	157
GME7358_g	I1R9D4#PHI:2000#GzZC315#5518#Fusarium_graminearum#unaffected_pathogenicity	24.605	443	267	11	122	540	116	515	1.43e-28	120
GME7358_g	I1S1P9#PHI:1787#GzZC102#5518#Fusarium_graminearum#unaffected_pathogenicity	25.131	382	217	9	158	524	91	418	1.71e-26	112
GME7358_g	G4MKH9#PHI:3310#Mocod1#318829#Magnaporthe_oryzae#reduced_virulence	22.76	413	254	11	158	559	96	454	1.28e-25	111
GME7358_g	I1S956#PHI:1720#GzZC035#5518#Fusarium_graminearum#unaffected_pathogenicity	30.078	256	138	7	270	523	207	423	2.19e-23	103
GME7358_g	I1RIR0#PHI:1928#GzZC243#5518#Fusarium_graminearum#unaffected_pathogenicity	25.704	284	166	6	238	521	197	435	1.79e-22	100
GME7358_g	A0A0E0SH47#PHI:1853#GzZC168#5518#Fusarium_graminearum#unaffected_pathogenicity	23.81	294	182	6	230	523	159	410	5.26e-22	99
GME7358_g	G4N5Y8#PHI:5653#FZC56#318829#Magnaporthe_oryzae#unaffected_pathogenicity	30.293	307	161	14	248	521	257	543	1.22e-21	99
GME7358_g	I1RXK9#PHI:1850#GzZC165#5518#Fusarium_graminearum#unaffected_pathogenicity	27.758	281	163	9	252	521	193	444	1.98e-20	94
GME7358_g	I1REJ4#PHI:1931__PHI:5259#GzZC246__FgArt1#5518#Fusarium_graminearum#unaffected_pathogenicity__reduced_virulence	21.672	323	175	9	158	460	96	360	8.73e-19	89.7
GME7358_g	G4N240#PHI:5639#FZC42#318829#Magnaporthe_oryzae#unaffected_pathogenicity	22.197	437	240	14	158	522	125	533	3.89e-17	84
GME7358_g	I1RWX2#PHI:1745#GzZC060#5518#Fusarium_graminearum#unaffected_pathogenicity	27.246	334	186	13	197	522	177	461	4.2e-17	83.6
GME7358_g	A0A1C3YL31#PHI:1820#GzZC135#5518#Fusarium_graminearum#unaffected_pathogenicity	23.575	386	239	12	158	503	154	523	4.9e-15	77.4
GME7358_g	I1RSR1#PHI:1797#GzZC112#5518#Fusarium_graminearum#unaffected_pathogenicity	23.077	182	133	3	152	329	263	441	1.15e-08	57.4
GME7358_g	J4WFB1#PHI:11515#Bbctf1beta_(BBA_02647)#176275#Beauveria_bassiana#reduced_virulence	24.176	182	131	4	152	329	289	467	2e-08	56.6
GME7358_g	I1RD74#PHI:1961#GzZC276#5518#Fusarium_graminearum#unaffected_pathogenicity	22.222	234	145	7	153	366	263	479	2.1e-07	53.1
GME7358_g	G4MR05#PHI:5595#FZC6#318829#Magnaporthe_oryzae#unaffected_pathogenicity	22.49	249	159	10	135	369	260	488	2.59e-07	52.8
GME7358_g	I1RJB8#PHI:1879#GzZC194#5518#Fusarium_graminearum#unaffected_pathogenicity	27.957	93	65	2	244	334	337	429	1.18e-06	50.8
GME766_g	Q8J1X6#PHI:287#CLNR1#290576#Colletotrichum_lindemuthianum#loss_of_pathogenicity	57.778	945	307	33	48	935	62	971	0	882
GME766_g	T0KMX6#PHI:6987#CgareA#474922#Colletotrichum_gloeosporioides#reduced_virulence__unaffected_pathogenicity	57.923	934	293	34	48	935	42	921	0	851
GME766_g	A0A0J9UIM0#PHI:7685#AreA#5507#Fusarium_oxysporum#increased_virulence_(hypervirulence)	52.142	957	347	36	47	935	62	975	0	763
GME766_g	I1RWG5#PHI:1448__PHI:2430#GzGATA006__AreA#5518#Fusarium_graminearum#unaffected_pathogenicity__reduced_virulence	53.171	946	343	36	47	935	62	964	0	761
GME766_g	J9MJU9#PHI:2283#AreA#5507#Fusarium_oxysporum#reduced_virulence	53.283	929	323	36	75	935	21	906	0	760
GME766_g	Q01168#PHI:52__PHI:2992#NUT1__MGG_02755.6#318829#Magnaporthe_oryzae#unaffected_pathogenicity__reduced_virulence	48.68	947	403	39	47	935	35	956	0	683
GME766_g	Q9HEW7#PHI:5562#Nrf1#5499#Fulvia_fulva#unaffected_pathogenicity	37.383	963	422	39	52	935	58	918	8.13e-124	396
GME766_g	J9VI93#PHI:3515#Gat1#5207#Cryptococcus_neoformans#unaffected_pathogenicity	54.032	124	47	3	624	744	1145	1261	1.28e-27	119
GME766_g	J9VI93#PHI:3515#Gat1#5207#Cryptococcus_neoformans#unaffected_pathogenicity	65.116	43	15	0	86	128	571	613	1.97e-13	73.2
GME766_g	Q7Z9Z4#PHI:303#GAT1#5476#Candida_albicans#reduced_virulence	72.857	70	11	1	646	707	485	554	1.65e-26	114
GME766_g	Q7Z9Z4#PHI:303#GAT1#5476#Candida_albicans#reduced_virulence	39.535	43	26	0	87	129	53	95	8.49e-06	48.1
GME766_g	A0A0E0SN30#PHI:1450#GzGATA008#5518#Fusarium_graminearum#lethal	71.429	63	18	0	645	707	72	134	5.6e-22	99
GME766_g	Q5AKA8#PHI:2556#GLN3#5476#Candida_albicans#reduced_virulence	60.526	76	30	0	645	720	202	277	3.18e-21	97.8
GME766_g	E9EB17#PHI:11624#MaAreB#92637#Metarhizium_acridum#reduced_virulence	76.471	51	12	0	657	707	12	62	2.02e-20	92.8
GME766_g	G4N4Y2#PHI:2176#ASD4#318829#Magnaporthe_oryzae#loss_of_pathogenicity	76.471	51	12	0	657	707	186	236	7.08e-20	92.8
GME766_g	Q09RL3#PHI:2833#Cir1#5207#Cryptococcus_neoformans#loss_of_pathogenicity	48.352	91	41	2	647	735	295	381	4.39e-18	88.2
GME766_g	A0A077D1S9#PHI:3292#AREB#474922#Colletotrichum_gloeosporioides#reduced_virulence	63.158	57	19	1	648	702	3	59	9.77e-18	77.4
GME766_g	I1RYV4#PHI:1449#GzGATA007#5518#Fusarium_graminearum#unaffected_pathogenicity	58	50	21	0	658	707	260	309	7.68e-15	77
GME766_g	I1RYV4#PHI:1449#GzGATA007#5518#Fusarium_graminearum#unaffected_pathogenicity	42.683	82	34	1	630	698	63	144	2.21e-11	65.9
GME766_g	N4XMB0#PHI:3837#Sre1#5016#Bipolaris_maydis#reduced_virulence	56	50	22	0	658	707	287	336	1.27e-13	72.8
GME766_g	N4XMB0#PHI:3837#Sre1#5016#Bipolaris_maydis#reduced_virulence	54.762	42	19	0	657	698	130	171	2.23e-10	62.4
GME766_g	Q5AP95#PHI:2618#SFU1#5476#Candida_albicans#reduced_virulence	48.387	62	32	0	646	707	172	233	3.84e-13	71.2
GME766_g	Q5AP95#PHI:2618#SFU1#5476#Candida_albicans#reduced_virulence	29.861	144	82	3	658	793	60	192	1.32e-09	60.1
GME766_g	Q5ALK1#PHI:2392#Gat2#5476#Candida_albicans#reduced_virulence	51.02	49	22	2	639	685	362	410	2.05e-07	52.8
GME766_g	I1RUP1#PHI:1447__PHI:10550#GzGATA005__FgWC1_(FGSG_07941)#5518__282267#Fusarium_graminearum__Fusarium_asiaticum#unaffected_pathogenicity__reduced_virulence	51.064	47	21	2	650	694	882	928	8.84e-06	48.1
GME7668_g	Q2UEH7#PHI:6872#AtrR#746128#Aspergillus_fumigatus#reduced_virulence	35.802	486	293	9	9	479	256	737	6.24e-90	294
GME7668_g	G2XED6#PHI:6260#Vdpf#27337#Verticillium_dahliae#reduced_virulence	33.543	477	298	9	8	469	264	736	1.51e-78	263
GME7668_g	I1RRS3#PHI:1816__PHI:12191#GzZC131__FgAtrR_(FGSG_06810)#5518#Fusarium_graminearum#unaffected_pathogenicity__reduced_virulence	34.519	478	292	11	8	469	267	739	7.33e-78	261
GME7668_g	A0A0E0RTZ8#PHI:1837#GzZC152#5518#Fusarium_graminearum#unaffected_pathogenicity	23.148	432	312	6	50	463	156	585	8.07e-26	110
GME7668_g	A0A0E0S9J4#PHI:1830#GzZC145#5518#Fusarium_graminearum#unaffected_pathogenicity	24.232	293	212	3	50	337	142	429	1.43e-22	100
GME7668_g	A0A098E321#PHI:1725#GzZC040#5518#Fusarium_graminearum#unaffected_pathogenicity	25.66	265	180	7	50	303	114	372	9.4e-21	94.4
GME7668_g	I1RR13#PHI:1709#GzZC024#5518#Fusarium_graminearum#unaffected_pathogenicity	25.126	398	243	15	49	430	159	517	7.27e-10	60.1
GME7668_g	A0A098DHE1#PHI:1924#GzZC239#5518#Fusarium_graminearum#unaffected_pathogenicity	28.662	157	101	4	89	243	360	507	7.51e-10	60.1
GME7668_g	I1RXJ4#PHI:1762#GzZC077#5518#Fusarium_graminearum#unaffected_pathogenicity	24.752	202	147	2	23	224	167	363	3.79e-09	57.8
GME7668_g	A0A098DK43#PHI:1705#GzZC020#5518#Fusarium_graminearum#unaffected_pathogenicity	21.257	334	229	13	154	464	219	541	4.17e-09	57.4
GME7668_g	G4NJP4#PHI:5596#FZC7#318829#Magnaporthe_oryzae#unaffected_pathogenicity	24.064	374	243	9	48	393	238	598	6.51e-09	57
GME7668_g	I1RFP7#PHI:1935#GzZC250#5518#Fusarium_graminearum#unaffected_pathogenicity	21.965	346	231	8	118	436	331	664	8.65e-09	57
GME7668_g	I1RWZ1#PHI:1688#GzZC003#5518#Fusarium_graminearum#unaffected_pathogenicity	22.849	372	233	12	145	472	301	662	4.17e-08	54.3
GME7668_g	G4NF77#PHI:5617#FZC25#318829#Magnaporthe_oryzae#unaffected_pathogenicity	26.275	255	141	7	50	273	265	503	1.37e-07	53.1
GME7668_g	G4NFM3#PHI:5609#FZC18#318829#Magnaporthe_oryzae#unaffected_pathogenicity	32.632	95	52	2	142	226	374	466	2.35e-07	52
GME7668_g	A0A098E4H8#PHI:1819#GzZC134#5518#Fusarium_graminearum#unaffected_pathogenicity	23.735	257	172	6	36	278	339	585	3.34e-07	51.6
GME7668_g	A0A0E0SG97#PHI:1690#GzZC005#5518#Fusarium_graminearum#unaffected_pathogenicity	20.721	444	293	14	47	460	122	536	5.43e-07	50.8
GME7668_g	A0A1C3YMV1#PHI:1710#GzZC025#5518#Fusarium_graminearum#unaffected_pathogenicity	25.114	219	141	8	97	301	272	481	6.83e-07	50.4
GME7668_g	A0A1C3YJG4#PHI:1957#GzZC272#5518#Fusarium_graminearum#unaffected_pathogenicity	20.596	403	287	15	50	437	433	817	1.44e-06	49.7
GME7668_g	A0A0E0RU12#PHI:1836#GzZC151#5518#Fusarium_graminearum#unaffected_pathogenicity	25	224	155	4	32	245	119	339	1.52e-06	49.3
GME7668_g	I1RHB3#PHI:1923#GzZC238#5518#Fusarium_graminearum#unaffected_pathogenicity	23.864	264	153	10	133	381	308	538	1.6e-06	49.3
GME7668_g	K9G133#PHI:11757#PdMut3_(PDIP_75320)#36651#Penicillium_digitatum#increased_virulence_(hypervirulence)	22.468	316	209	11	50	337	235	542	2.06e-06	49.3
GME7668_g	G4N3M5#PHI:5602#FZC12#318829#Magnaporthe_oryzae#unaffected_pathogenicity	25.66	265	177	7	52	303	53	310	4.01e-06	48.1
GME7668_g	I1RL82#PHI:1700#GzZC015#5518#Fusarium_graminearum#unaffected_pathogenicity	20.755	265	170	8	142	381	276	525	7.61e-06	47.4
GME7668_g	A0A1C3YKI7#PHI:1818#GzZC133#5518#Fusarium_graminearum#unaffected_pathogenicity	22.535	284	171	12	101	350	227	495	8.98e-06	47
GME7964_g	I1RMI1#PHI:1325#GzbZIP007#5518#Fusarium_graminearum#reduced_virulence	47.843	255	117	10	1	244	1	250	8.3e-59	187
GME7964_g	Q4WNP9#PHI:3848#MetR#746128#Aspergillus_fumigatus#reduced_virulence	38.235	238	87	10	43	240	45	262	1.61e-22	93.2
GME7964_g	J9VT55#PHI:9403__PHI:11425#Cys3_(CNAG_04798)__Zip1#5207#Cryptococcus_neoformans#reduced_virulence__unaffected_pathogenicity	62.712	59	22	0	179	237	193	251	5.83e-16	74.7
GME7964_g	Q4WVQ7#PHI:6909#AtfB#746128#Aspergillus_fumigatus#reduced_virulence__unaffected_pathogenicity	35.484	93	60	0	152	244	139	231	1.94e-06	47
GME8050_g	G4N9G2#PHI:2324#ZIF1#318829#Magnaporthe_oryzae#reduced_virulence	45.902	610	238	20	1	540	17	604	3.11e-138	429
GME8050_g	E9EPV1#PHI:4554#MBZ1#568076#Metarhizium_robertsii#reduced_virulence	46.073	573	219	16	21	540	10	545	4.93e-127	398
GME8050_g	I1RD66#PHI:444__PHI:1292__PHI:1320__PHI:9174#ZIF1__FgTfmI_(FGSG_01555)#5518#Fusarium_graminearum#reduced_virulence	48.252	572	218	20	21	540	11	556	2e-122	386
GME8470_g	A0A384JPG6#PHI:10716#PdeR_(BCIN_08g00160)#40559#Botrytis_cinerea#reduced_virulence	57.324	553	227	5	2	548	4	553	0	674
GME8470_g	G4MKH9#PHI:3310#Mocod1#318829#Magnaporthe_oryzae#reduced_virulence	48.853	741	324	16	1	701	1	726	0	657
GME8470_g	F9WY41#PHI:10740#107320#1047171#Zymoseptoria_tritici#reduced_virulence	45.726	503	262	8	3	500	35	531	1e-153	458
GME8470_g	I1REJ4#PHI:1931__PHI:5259#GzZC246__FgArt1#5518#Fusarium_graminearum#unaffected_pathogenicity__reduced_virulence	44.186	602	276	16	6	578	7	577	1.25e-150	451
GME8470_g	T1PTC5#PHI:3716#AbPf2#29001#Alternaria_brassicicola#loss_of_pathogenicity	40.12	501	289	7	2	496	8	503	1.67e-127	392
GME8470_g	I1RJ84#PHI:1882#GzZC197#5518#Fusarium_graminearum#unaffected_pathogenicity	32.019	431	236	11	5	430	16	394	7.9e-67	225
GME8470_g	I1S1P9#PHI:1787#GzZC102#5518#Fusarium_graminearum#unaffected_pathogenicity	26.316	494	304	15	3	474	13	468	5.42e-42	158
GME8470_g	I1RIR0#PHI:1928#GzZC243#5518#Fusarium_graminearum#unaffected_pathogenicity	25.869	518	323	13	8	486	4	499	1.1e-37	146
GME8470_g	I1R9D4#PHI:2000#GzZC315#5518#Fusarium_graminearum#unaffected_pathogenicity	23.422	602	374	17	7	533	11	600	1.96e-34	137
GME8470_g	I1S956#PHI:1720#GzZC035#5518#Fusarium_graminearum#unaffected_pathogenicity	24.748	497	289	20	6	473	25	465	1.35e-25	110
GME8470_g	A0A0E0SH47#PHI:1853#GzZC168#5518#Fusarium_graminearum#unaffected_pathogenicity	25	444	291	10	1	432	1	414	1.15e-24	106
GME8470_g	I1RXK9#PHI:1850#GzZC165#5518#Fusarium_graminearum#unaffected_pathogenicity	23.593	462	303	14	1	428	1	446	7.86e-20	92
GME8470_g	G4N5Y8#PHI:5653#FZC56#318829#Magnaporthe_oryzae#unaffected_pathogenicity	23.464	537	329	14	6	469	62	589	1.02e-19	92.4
GME8470_g	A0A1C3YL31#PHI:1820#GzZC135#5518#Fusarium_graminearum#unaffected_pathogenicity	23.053	321	184	10	7	274	26	336	2.67e-19	90.5
GME8470_g	G4N240#PHI:5639#FZC42#318829#Magnaporthe_oryzae#unaffected_pathogenicity	22.195	410	252	14	5	371	51	436	7.89e-19	89
GME8470_g	G4N9M9#PHI:5657#FZC59#318829#Magnaporthe_oryzae#unaffected_pathogenicity	36.842	95	53	2	7	94	32	126	4.48e-12	67.8
GME8470_g	I1RVU7#PHI:1789#GzZC104#5518#Fusarium_graminearum#unaffected_pathogenicity	43.103	58	28	1	3	55	188	245	5.71e-10	61.2
GME8470_g	I1RUM5#PHI:1807#GzZC122#5518#Fusarium_graminearum#lethal	24.409	254	159	9	5	234	115	359	9.65e-10	60.5
GME8470_g	I1S4A5#PHI:1749#GzZC064#5518#Fusarium_graminearum#unaffected_pathogenicity	22.185	302	168	11	4	257	11	293	1.47e-09	59.3
GME8470_g	G4NKD0#PHI:5646#FZC49#318829#Magnaporthe_oryzae#unaffected_pathogenicity	35.135	74	42	2	4	77	11	78	2.21e-09	59.3
GME8470_g	Q6FTS5#PHI:10883#Tog1_(CAGL0F09229g)#5478#Candida_glabrata#reduced_virulence	62.162	37	14	0	5	41	17	53	1.1e-08	57
GME8470_g	A0A098DPU7#PHI:1871#GzZC186#5518#Fusarium_graminearum#lethal	63.636	33	12	0	7	39	25	57	1.47e-08	56.6
GME8470_g	I1RFP7#PHI:1935#GzZC250#5518#Fusarium_graminearum#unaffected_pathogenicity	55.882	34	15	0	5	38	55	88	1.95e-08	56.2
GME8470_g	A0A098E321#PHI:1725#GzZC040#5518#Fusarium_graminearum#unaffected_pathogenicity	38.889	72	43	1	6	76	8	79	2.66e-08	55.5
GME8470_g	Q6FXU7#PHI:7980#CgPDR1#5478#Candida_glabrata#increased_virulence_(hypervirulence)	32.468	77	42	1	3	69	25	101	6.4e-08	54.7
GME8470_g	I1S780#PHI:1741#GzZC056#5518#Fusarium_graminearum#unaffected_pathogenicity	29.412	68	44	1	5	72	31	94	8.79e-08	53.9
GME8470_g	Q4WMK0#PHI:9928#GliZ_(6g09630)#746128#Aspergillus_fumigatus#reduced_virulence	38.983	59	34	1	5	63	43	99	2.29e-07	52.4
GME8470_g	A0A098E1X6#PHI:1558#GzNH003#5518#Fusarium_graminearum#unaffected_pathogenicity	43.75	48	25	1	3	50	125	170	2.94e-07	52.4
GME8470_g	A0A098E2K8#PHI:1834#GzZC149#5518#Fusarium_graminearum#unaffected_pathogenicity	37.143	70	37	2	5	74	33	95	3.31e-07	52
GME8470_g	I1RCH8#PHI:1921#GzZC236#5518#Fusarium_graminearum#reduced_virulence	20.468	342	204	12	8	284	46	384	4.89e-07	51.6
GME8470_g	V9TNW6#PHI:9269#FUM21#948311#Fusarium_proliferatum#reduced_virulence	50	36	18	0	8	43	29	64	5.04e-07	51.6
GME8470_g	Q5AF55#PHI:6822#Zcf15#5476#Candida_albicans#reduced_virulence	30.769	52	36	0	3	54	9	60	5.89e-07	51.6
GME8470_g	G4NLS4#PHI:5625#FZC31#318829#Magnaporthe_oryzae#unaffected_pathogenicity	36.066	61	37	2	3	62	133	192	7.77e-07	50.8
GME8470_g	I1RIY9#PHI:1981#GzZC296#5518#Fusarium_graminearum#unaffected_pathogenicity	54.545	33	15	0	6	38	9	41	8.39e-07	50.8
GME8470_g	A0A1C3YMG6#PHI:1713#GzZC028#5518#Fusarium_graminearum#unaffected_pathogenicity	33.333	114	67	6	8	116	61	170	8.74e-07	50.8
GME8470_g	A0A098DDB6#PHI:1755#GzZC070#5518#Fusarium_graminearum#unaffected_pathogenicity	33.333	69	42	2	5	69	10	78	8.82e-07	50.8
GME8470_g	I1RHF1#PHI:1912#GzZC227#5518#Fusarium_graminearum#unaffected_pathogenicity	31.818	88	54	3	6	90	4	88	9.87e-07	50.4
GME8470_g	G4N111#PHI:5640#FZC43#318829#Magnaporthe_oryzae#unaffected_pathogenicity	47.619	42	21	1	5	45	42	83	1.4e-06	50.1
GME8470_g	I1RHB3#PHI:1923#GzZC238#5518#Fusarium_graminearum#unaffected_pathogenicity	43.182	44	25	0	3	46	45	88	1.54e-06	50.1
GME8470_g	Q6Q877#PHI:11707#SirZ#5022#Leptosphaeria_maculans#reduced_virulence	37.288	59	36	1	6	63	25	83	1.86e-06	49.3
GME8470_g	I1RB90#PHI:1983#GzZC298#5518#Fusarium_graminearum#lethal	33.333	84	42	3	7	76	82	165	1.95e-06	49.7
GME8470_g	I1RQT6#PHI:1965#GzZC280#5518#Fusarium_graminearum#unaffected_pathogenicity	32.632	95	55	2	7	92	27	121	2.16e-06	49.7
GME8470_g	G4N606#PHI:5632#FZC37#318829#Magnaporthe_oryzae#unaffected_pathogenicity	27.273	165	80	8	7	144	75	226	2.45e-06	49.3
GME8470_g	I1RL97#PHI:1862#GzZC177#5518#Fusarium_graminearum#unaffected_pathogenicity	43.75	48	25	1	3	50	18	63	2.73e-06	48.9
GME8470_g	A0A1C3YJK4#PHI:1740#GzZC055#5518#Fusarium_graminearum#unaffected_pathogenicity	40.816	49	28	1	5	53	91	138	2.87e-06	49.3
GME8470_g	A8QJI7#PHI:1020__PHI:1022__PHI:2362#XlnR__XLNR#5507#Fusarium_oxysporum#unaffected_pathogenicity	40.816	49	28	1	5	53	92	139	2.88e-06	49.3
GME8470_g	I1RWX2#PHI:1745#GzZC060#5518#Fusarium_graminearum#unaffected_pathogenicity	41.509	53	28	2	8	59	3	53	3.17e-06	48.9
GME8470_g	G4MP35#PHI:5614#FZC22#318829#Magnaporthe_oryzae#unaffected_pathogenicity	32.558	86	50	2	8	85	54	139	3.64e-06	48.9
GME8470_g	P12383#PHI:2814#Pdr1#4932#Saccharomyces_cerevisiae#unaffected_pathogenicity	42	50	24	2	3	52	40	84	3.73e-06	48.9
GME8470_g	I1RHN1#PHI:1906#GzZC221#5518#Fusarium_graminearum#unaffected_pathogenicity	39.683	63	32	2	8	64	30	92	5.61e-06	48.1
GME8470_g	A0A1C3YJD8#PHI:1767#GzZC082#5518#Fusarium_graminearum#unaffected_pathogenicity	42.553	47	27	0	7	53	88	134	5.84e-06	48.1
GME8542_g	O74205#PHI:233__PHI:6810#TOXE#5017#Bipolaris_zeicola#reduced_virulence__loss_of_pathogenicity	36.458	96	61	0	228	323	282	377	5.4e-11	61.6
GME8542_g	A0A098DW84#PHI:1278#FGSG_11614#5518#Fusarium_graminearum#unaffected_pathogenicity	37.209	129	76	2	199	327	850	973	3.47e-10	59.7
GME8542_g	A0A098DW84#PHI:1278#FGSG_11614#5518#Fusarium_graminearum#unaffected_pathogenicity	29.323	133	89	1	193	325	1217	1344	4.73e-06	47
GME8542_g	Q4I8B6#PHI:1675#GzDHHC003#5518#Fusarium_graminearum#unaffected_pathogenicity	31.579	133	63	1	201	305	122	254	2.12e-09	57
GME8542_g	A0A1C3YLM4#PHI:1260#FGSG_07816#5518#Fusarium_graminearum#unaffected_pathogenicity	28.462	130	88	1	202	331	479	603	3.63e-09	56.2
GME8542_g	A0A1C3YLM4#PHI:1260#FGSG_07816#5518#Fusarium_graminearum#unaffected_pathogenicity	31.098	164	96	3	185	331	407	570	1.77e-08	54.3
GME8542_g	A0A1C3YLM4#PHI:1260#FGSG_07816#5518#Fusarium_graminearum#unaffected_pathogenicity	31.538	130	83	2	196	325	540	663	3.39e-08	53.1
GME8542_g	A0A1C3YLM4#PHI:1260#FGSG_07816#5518#Fusarium_graminearum#unaffected_pathogenicity	30.172	116	75	2	196	311	507	616	2.49e-07	50.4
GME8542_g	Q5H5U8#PHI:7753#AnkB_(XOO0418)#347#Xanthomonas_oryzae#reduced_virulence	37.624	101	58	1	202	302	79	174	1.93e-08	52
GME8542_g	Q5H5U8#PHI:7753#AnkB_(XOO0418)#347#Xanthomonas_oryzae#reduced_virulence	36.364	88	55	1	224	310	63	150	6.15e-07	47.8
GME8542_g	G4MPI2#PHI:2009#HOS4#318829#Magnaporthe_oryzae#unaffected_pathogenicity	33.673	98	64	1	233	329	386	483	2.26e-08	54.3
GME8542_g	G7TM40#PHI:7754#AnkB_(XOC_4324)#347#Xanthomonas_oryzae#reduced_virulence	36.634	101	59	1	202	302	79	174	2.1e-07	48.9
GME8542_g	G7TM40#PHI:7754#AnkB_(XOC_4324)#347#Xanthomonas_oryzae#reduced_virulence	35.227	88	56	1	224	310	63	150	7.25e-06	44.7
GME8542_g	A0A098DK85#PHI:5887#FGSG_04375#5518#Fusarium_graminearum#unaffected_pathogenicity	29.851	134	86	2	198	328	63	191	2.34e-07	50.8
GME8542_g	A0A125YUL2#PHI:7744#ANK1_(TGME49_216140)#5811#Toxoplasma_gondii#reduced_virulence	33	100	67	0	229	328	170	269	9.85e-06	45.4
GME8718_g	G4NGB1#PHI:3311__PHI:5661#Pcf1__PCF1#318829#Magnaporthe_oryzae#reduced_virulence	43.961	712	287	17	9	671	8	656	8.76e-178	520
GME8718_g	A0A0E0SME8#PHI:1939#GzZC254#5518#Fusarium_graminearum#unaffected_pathogenicity	61.538	39	15	0	19	57	3	41	3.42e-10	60.8
GME8718_g	A0A098DBD1#PHI:1776#GzZC091#5518#Fusarium_graminearum#unaffected_pathogenicity	41.667	72	40	1	25	96	19	88	4.32e-10	60.5
GME8718_g	I1RJ54#PHI:1885#GzZC200#5518#Fusarium_graminearum#unaffected_pathogenicity	37.634	93	49	2	14	97	30	122	4.42e-10	60.8
GME8718_g	I1S6X4#PHI:1735#GzZC050#5518#Fusarium_graminearum#unaffected_pathogenicity	65.714	35	12	0	25	59	27	61	5.34e-10	60.8
GME8718_g	I1S4B9#PHI:1738#GzZC053#5518#Fusarium_graminearum#unaffected_pathogenicity	43.478	69	33	1	1	69	1	63	5.89e-10	60.5
GME8718_g	G4MLZ9#PHI:5633#FZC38#318829#Magnaporthe_oryzae#unaffected_pathogenicity	53.846	39	18	0	25	63	22	60	6.1e-10	60.8
GME8718_g	I1S6W1#PHI:1747#GzZC062#5518#Fusarium_graminearum#lethal	44.643	56	31	0	8	63	11	66	8.07e-10	59.3
GME8718_g	I1R9Z6#PHI:1989#GzZC304#5518#Fusarium_graminearum#unaffected_pathogenicity	46.512	43	23	0	17	59	71	113	6.98e-09	57
GME8718_g	I1S409#PHI:1773#GzZC088#5518#Fusarium_graminearum#unaffected_pathogenicity	37.805	82	49	2	17	98	17	96	1.17e-08	56.2
GME8718_g	I1RYK8#PHI:1847#GzZC162#5518#Fusarium_graminearum#unaffected_pathogenicity	31.304	115	45	3	25	133	37	123	1.74e-08	55.5
GME8718_g	I1S325#PHI:1779#GzZC094#5518#Fusarium_graminearum#unaffected_pathogenicity	53.846	39	18	0	21	59	20	58	1.77e-08	55.8
GME8718_g	G4MPR7#PHI:5652#FZC55#318829#Magnaporthe_oryzae#unaffected_pathogenicity	43.636	55	25	2	6	60	2	50	1.95e-08	55.8
GME8718_g	A0A1C3YKK4#PHI:1975#GzZC290#5518#Fusarium_graminearum#unaffected_pathogenicity	50	42	21	0	16	57	26	67	2.33e-08	55.5
GME8718_g	I1S2A9#PHI:1784#GzZC099#5518#Fusarium_graminearum#unaffected_pathogenicity	32.743	113	51	3	3	113	4	93	3.07e-08	55.1
GME8718_g	A0A0E0RS25#PHI:1869#GzZC184#5518#Fusarium_graminearum#unaffected_pathogenicity	40.625	64	32	2	6	69	2	59	3.12e-08	55.1
GME8718_g	G4N4R4#PHI:5676#FZC73#318829#Magnaporthe_oryzae#unaffected_pathogenicity	32.877	73	49	0	25	97	343	415	3.74e-08	54.7
GME8718_g	G4MQA4#PHI:5647#FZC50#318829#Magnaporthe_oryzae#unaffected_pathogenicity	52.778	36	17	0	24	59	64	99	4.73e-08	54.7
GME8718_g	I1RGI7#PHI:1946#GzZC261#5518#Fusarium_graminearum#unaffected_pathogenicity	39.286	56	34	0	14	69	10	65	5.03e-08	54.3
GME8718_g	I1S3H3#PHI:1859#GzZC174#5518#Fusarium_graminearum#unaffected_pathogenicity	42	50	29	0	8	57	29	78	6.88e-08	53.5
GME8718_g	I1RHR0#PHI:1904#GzZC219#5518#Fusarium_graminearum#unaffected_pathogenicity	35.938	64	40	1	5	68	11	73	8.99e-08	53.5
GME8718_g	G4NCY3#PHI:5621#FZC27#318829#Magnaporthe_oryzae#unaffected_pathogenicity	46.296	54	23	2	6	59	20	67	1.03e-07	53.5
GME8718_g	A0A0E0RUE3#PHI:1944#GzZC259#5518#Fusarium_graminearum#unaffected_pathogenicity	49.02	51	25	1	9	59	69	118	1.41e-07	53.1
GME8718_g	A0A0E0RUE3#PHI:1944#GzZC259#5518#Fusarium_graminearum#unaffected_pathogenicity	40.984	61	32	1	1	57	1	61	7.82e-06	47.8
GME8718_g	G4N093#PHI:5654#FZC57#318829#Magnaporthe_oryzae#unaffected_pathogenicity	57.143	35	15	0	25	59	20	54	1.47e-07	52.8
GME8718_g	I1RQ27#PHI:1914#GzZC229#5518#Fusarium_graminearum#unaffected_pathogenicity	34.375	64	42	0	12	75	28	91	1.51e-07	53.1
GME8718_g	Q5A4F3#PHI:10320#Ahr1#5476#Candida_albicans#reduced_virulence	51.515	33	16	0	25	57	14	46	1.56e-07	52.8
GME8718_g	Q5AC02#PHI:2862#Lys14#5476#Candida_albicans#reduced_virulence	54.054	37	17	0	26	62	36	72	1.92e-07	52.8
GME8718_g	I1RUJ0#PHI:1810#GzZC125#5518#Fusarium_graminearum#unaffected_pathogenicity	28.834	163	88	7	25	173	16	164	2.45e-07	52.4
GME8718_g	G4N224#PHI:5638#FZC41#318829#Magnaporthe_oryzae#unaffected_pathogenicity	60.606	33	13	0	25	57	46	78	2.75e-07	52
GME8718_g	I1RDP6#PHI:1950#GzZC265#5518#Fusarium_graminearum#unaffected_pathogenicity	31.959	97	46	2	25	121	33	109	3.07e-07	52
GME8718_g	I1S053#PHI:1772#GzZC087#5518#Fusarium_graminearum#reduced_virulence	54.286	35	16	0	23	57	212	246	3.07e-07	52
GME8718_g	A0A098E5B5#PHI:1856#GzZC171#5518#Fusarium_graminearum#unaffected_pathogenicity	37.288	59	35	1	1	59	1	57	3.54e-07	51.6
GME8718_g	I1RC73#PHI:1933__PHI:6134#GzZC248__FHS1#5518#Fusarium_graminearum#reduced_virulence	51.351	37	18	0	21	57	5	41	3.58e-07	51.6
GME8718_g	I1RA77#PHI:1986#GzZC301#5518#Fusarium_graminearum#unaffected_pathogenicity	41.509	53	24	2	7	59	16	61	4.61e-07	51.6
GME8718_g	G4MYI3#PHI:5645#FZC48#318829#Magnaporthe_oryzae#unaffected_pathogenicity	51.351	37	18	0	21	57	5	41	4.84e-07	51.2
GME8718_g	G4MP35#PHI:5614#FZC22#318829#Magnaporthe_oryzae#unaffected_pathogenicity	51.515	33	16	0	27	59	52	84	5.53e-07	51.2
GME8718_g	G4N853#PHI:5630#FZC35#318829#Magnaporthe_oryzae#unaffected_pathogenicity	40	90	40	4	3	90	10	87	6.26e-07	51.2
GME8718_g	I1RT69#PHI:1918#GzZC233#5518#Fusarium_graminearum#unaffected_pathogenicity	31	100	59	2	7	97	250	348	7.55e-07	50.8
GME8718_g	I1RSE9#PHI:1917#GzZC232#5518#Fusarium_graminearum#reduced_virulence	40.426	47	28	0	13	59	38	84	7.95e-07	50.8
GME8718_g	G4MYQ4#PHI:5608#FZC17#318829#Magnaporthe_oryzae#unaffected_pathogenicity	63.636	33	12	0	25	57	20	52	8.91e-07	50.4
GME8718_g	I1S389#PHI:1781#GzZC096#5518#Fusarium_graminearum#unaffected_pathogenicity	48	50	24	1	10	57	4	53	8.94e-07	50.4
GME8718_g	G4MWP4#PHI:5624#FZC30#318829#Magnaporthe_oryzae#unaffected_pathogenicity	55.882	34	15	0	25	58	159	192	1.05e-06	50.4
GME8718_g	I1RV71#PHI:1812#GzZC127#5518#Fusarium_graminearum#unaffected_pathogenicity	30.667	75	44	1	5	79	7	73	1.62e-06	49.7
GME8718_g	G4MPH6#PHI:5678#FZC74#318829#Magnaporthe_oryzae#unaffected_pathogenicity	46.154	39	21	0	25	63	15	53	1.7e-06	49.7
GME8718_g	A0A1C3YMB1#PHI:1821#GzZC136#5518#Fusarium_graminearum#unaffected_pathogenicity	37.5	48	26	1	29	76	42	85	1.73e-06	49.7
GME8718_g	Q2UEH7#PHI:6872#AtrR#746128#Aspergillus_fumigatus#reduced_virulence	30.38	79	51	3	6	81	44	121	1.81e-06	49.7
GME8718_g	I1RIP1#PHI:1929#GzZC244#5518#Fusarium_graminearum#lethal	46.939	49	19	2	16	57	5	53	1.87e-06	49.3
GME8718_g	I1S5X3#PHI:1775#GzZC090#5518#Fusarium_graminearum#unaffected_pathogenicity	56.25	32	14	0	19	50	6	37	2e-06	48.9
GME8718_g	I1RP37#PHI:1913#GzZC228#5518#Fusarium_graminearum#unaffected_pathogenicity	46.154	39	21	0	21	59	21	59	2.02e-06	49.3
GME8718_g	I1RB67#PHI:1984#GzZC299#5518#Fusarium_graminearum#unaffected_pathogenicity	50	36	18	0	22	57	8	43	2.13e-06	49.3
GME8718_g	N0DU70#PHI:3613#ProA#35717#Epichloe_festucae#increased_virulence_(hypervirulence)	51.429	35	17	0	25	59	68	102	2.14e-06	49.3
GME8718_g	A0A098DHQ5#PHI:1908#GzZC223#5518#Fusarium_graminearum#unaffected_pathogenicity	33.846	65	35	1	13	69	4	68	2.18e-06	49.3
GME8718_g	G4MSQ8#PHI:5686#FZC82#318829#Magnaporthe_oryzae#unaffected_pathogenicity	42.553	47	24	1	13	59	74	117	2.24e-06	49.3
GME8718_g	I1RKB4#PHI:1953#GzZC268#5518#Fusarium_graminearum#unaffected_pathogenicity	42.105	57	31	1	3	57	11	67	2.42e-06	48.9
GME8718_g	I1RHJ0#PHI:1907#GzZC222#5518#Fusarium_graminearum#unaffected_pathogenicity	38.806	67	28	2	6	72	36	89	2.65e-06	48.9
GME8718_g	A0A0E0SG99#PHI:1805#GzZC120#5518#Fusarium_graminearum#reduced_virulence	47.222	36	19	0	22	57	158	193	2.65e-06	48.9
GME8718_g	G4MNH3#PHI:5635#FZC40#318829#Magnaporthe_oryzae#unaffected_pathogenicity	44.444	45	25	0	25	69	16	60	2.7e-06	48.9
GME8718_g	G4NII4#PHI:5650#FZC53#318829#Magnaporthe_oryzae#unaffected_pathogenicity	41.791	67	28	2	2	57	93	159	3.3e-06	48.9
GME8718_g	G4MZ81#PHI:5642#FZC45#318829#Magnaporthe_oryzae#unaffected_pathogenicity	41.463	41	24	0	28	68	356	396	3.56e-06	48.5
GME8718_g	I1S5H3#PHI:1729#GzZC044#5518#Fusarium_graminearum#unaffected_pathogenicity	42.857	49	27	1	22	69	2	50	3.83e-06	48.1
GME8718_g	G4NAW7#PHI:5689#FZC84#318829#Magnaporthe_oryzae#unaffected_pathogenicity	48.571	35	18	0	24	58	14	48	3.88e-06	48.5
GME8718_g	I1RNU2#PHI:1895#GzZC210#5518#Fusarium_graminearum#unaffected_pathogenicity	34.286	70	44	1	6	73	8	77	5.02e-06	48.1
GME8718_g	A0A098DRD7#PHI:1875#GzZC190#5518#Fusarium_graminearum#unaffected_pathogenicity	42.222	45	26	0	17	61	14	58	5.25e-06	47.8
GME8718_g	G4N2Z7#PHI:5683#FZC79#318829#Magnaporthe_oryzae#unaffected_pathogenicity	51.351	37	18	0	21	57	40	76	5.27e-06	48.1
GME8718_g	A0A1C3YN50#PHI:1901#GzZC216#5518#Fusarium_graminearum#unaffected_pathogenicity	52.941	34	16	0	25	58	91	124	5.37e-06	48.1
GME8718_g	I1S353#PHI:1778#GzZC093#5518#Fusarium_graminearum#unaffected_pathogenicity	55.172	29	13	0	29	57	9	37	5.69e-06	47.8
GME8718_g	I1RCH8#PHI:1921#GzZC236#5518#Fusarium_graminearum#reduced_virulence	51.515	33	16	0	27	59	44	76	6.14e-06	48.1
GME8718_g	D1FVE6#PHI:5038#OpS3#176275#Beauveria_bassiana#increased_virulence_(hypervirulence)	42.857	35	20	0	25	59	44	78	6.85e-06	47.4
GME8718_g	I1RH09#PHI:1897#GzZC212#5518#Fusarium_graminearum#unaffected_pathogenicity	45	40	21	1	20	58	14	53	7.11e-06	47.4
GME8718_g	A0A1C3YL60#PHI:1872#GzZC187#5518#Fusarium_graminearum#lethal	52.941	34	16	0	25	58	3	36	7.2e-06	47.4
GME8718_g	I1R9K1#PHI:1991#GzZC306#5518#Fusarium_graminearum#lethal	51.515	33	16	0	25	57	16	48	8.37e-06	47.4
GME8718_g	I1R9S7#PHI:1993#GzZC308#5518#Fusarium_graminearum#unaffected_pathogenicity	51.515	33	16	0	25	57	10	42	9.19e-06	47
GME8718_g	I1RXB2#PHI:1769#GzZC084#5518#Fusarium_graminearum#unaffected_pathogenicity	45.455	33	18	0	25	57	6	38	9.7e-06	47
GME9167_g	P87090#PHI:467#CPC1#5116#Cryphonectria_parasitica#reduced_virulence	88.755	249	26	2	141	389	1	247	4.54e-137	389
GME9167_g	I1RY51#PHI:1333#GzbZIP015#5518#Fusarium_graminearum#unaffected_pathogenicity	45.2	250	108	9	144	389	6	230	7.3e-52	171
GME9167_g	S6G070#PHI:3706__PHI:3707#VlCPC1-1__VlCPC1-2#100787#Verticillium_longisporum#reduced_virulence	43.265	245	108	10	143	384	1	217	1.71e-51	170
GME9167_g	Q71S08#PHI:340#CPCA#746128#Aspergillus_fumigatus#reduced_virulence	42.995	207	102	9	184	385	57	252	1.26e-31	119
GME9172_g	A0ST46#PHI:1050#CTB8#29003#Cercospora_nicotianae#reduced_virulence	23.899	318	199	10	65	372	9	293	1.01e-09	58.9
GME9172_g	G4NCC3#PHI:5665#FZC65#318829#Magnaporthe_oryzae#unaffected_pathogenicity	23.054	334	213	11	74	373	19	342	1.05e-08	55.8
GME9172_g	G4MU26#PHI:2203#Transcription_factor#318829#Magnaporthe_oryzae#reduced_virulence	55.556	36	16	0	74	109	8	43	1.53e-07	52
GME9172_g	I1S3H3#PHI:1859#GzZC174#5518#Fusarium_graminearum#unaffected_pathogenicity	30.263	76	49	2	62	133	30	105	1.2e-06	48.9
GME9172_g	I1RC73#PHI:1933__PHI:6134#GzZC248__FHS1#5518#Fusarium_graminearum#reduced_virulence	32.99	97	50	3	72	153	3	99	3.3e-06	47.8
GME9172_g	I1RC69#PHI:1934#GzZC249#5518#Fusarium_graminearum#unaffected_pathogenicity	47.619	42	22	0	69	110	10	51	3.85e-06	47.8
GME9227_g	G4N6V5#PHI:2142__PHI:9179#MoAP1__MoAP1_(MGG_12814)#318829#Magnaporthe_oryzae#loss_of_pathogenicity__reduced_virulence	55.818	593	225	19	1	577	1	572	0	550
GME9227_g	A0A1B2LQ61#PHI:6946#CgAP1#474922#Colletotrichum_gloeosporioides#loss_of_pathogenicity	56.729	587	201	28	1	568	1	553	1.01e-176	510
GME9227_g	G2WSJ2#PHI:10972__PHI:11801#VdYap1_(VDAG_01588)__Yap1_(VDAG_01588)#27337#Verticillium_dahliae#unaffected_pathogenicity__reduced_virulence	51.913	601	233	24	1	573	1	573	1.94e-166	484
GME9227_g	I1RWW4#PHI:1331__PHI:3111__PHI:4023#GzbZIP013__FgAP1__Fgap1#5518#Fusarium_graminearum#unaffected_pathogenicity	52.912	601	222	26	1	574	1	567	1.14e-162	475
GME9227_g	D2T177#PHI:2374#Bap1#40559#Botrytis_cinerea#unaffected_pathogenicity	50.168	594	234	21	10	564	15	585	1.37e-159	468
GME9227_g	Q5J7N6#PHI:412__PHI:3838__PHI:3930#CHAP1__ChAp1__ChAP1#5016#Bipolaris_maydis#unaffected_pathogenicity__reduced_virulence	39.418	619	282	25	1	564	1	581	1.8e-91	291
GME9227_g	B9V258#PHI:2373#YAP1#5599#Alternaria_alternata#loss_of_pathogenicity	35.878	655	296	25	1	564	1	622	3.09e-73	244
GME9227_g	C0LD25#PHI:2320#RLAP1#5599#Alternaria_alternata#loss_of_pathogenicity	34.407	683	299	28	1	568	1	649	4.59e-65	223
GME9227_g	Q5AJU7#PHI:3805#Cap1#5476#Candida_albicans#unaffected_pathogenicity	54.118	85	39	0	134	218	19	103	7.4e-19	88.2
GME9227_g	Q5AJU7#PHI:3805#Cap1#5476#Candida_albicans#unaffected_pathogenicity	31.429	70	45	2	496	565	431	497	2.76e-07	51.6
GME9227_g	Q4PCH2#PHI:853#YAP1#5270#Ustilago_maydis#reduced_virulence	47.126	87	35	1	147	222	123	209	7.97e-15	76.3
GME9227_g	A0A1C3YMA5#PHI:1338#GzbZIP020#5518#Fusarium_graminearum#unaffected_pathogenicity	60.714	56	22	0	159	214	130	185	2.03e-14	72.8
GME9227_g	P19880#PHI:2811#Yap1#4932#Saccharomyces_cerevisiae#loss_of_pathogenicity	50.746	67	33	0	153	219	62	128	1.91e-11	65.1
GME9227_g	P19880#PHI:2811#Yap1#4932#Saccharomyces_cerevisiae#loss_of_pathogenicity	33.846	65	41	1	501	565	587	649	4.24e-09	57.8
GME9227_g	A0A226BSF5#PHI:9846#Yap1#5207#Cryptococcus_neoformans#unaffected_pathogenicity__reduced_virulence	48.485	66	32	1	149	214	153	216	2.77e-11	64.7
GME9227_g	G2XEQ5#PHI:7190#VDAG_08640#27337#Verticillium_dahliae#unaffected_pathogenicity	32.71	107	53	2	159	256	83	179	2.33e-09	55.8
GME9227_g	P24813#PHI:2812#Yap2#4932#Saccharomyces_cerevisiae#loss_of_pathogenicity	56.522	46	20	0	147	192	35	80	2.35e-09	58.2
GME9227_g	B8N3U5#PHI:3880#MeaB#5059#Aspergillus_flavus#reduced_virulence__unaffected_pathogenicity	23.28	378	231	11	130	474	38	389	3.53e-07	51.2
GME9227_g	I1RQS2#PHI:1327#GzbZIP009#5518#Fusarium_graminearum#unaffected_pathogenicity	36.905	84	40	2	120	200	16	89	8.67e-07	50.1
GME9227_g	I1RH05#PHI:1324#GzbZIP006#5518#Fusarium_graminearum#unaffected_pathogenicity	38.596	57	35	0	152	208	37	93	4.48e-06	47.8
GME9300_g	G4MY65#PHI:7317#Tpc1#318829#Magnaporthe_oryzae#reduced_virulence	71.618	828	186	25	77	895	52	839	0	1097
GME9300_g	I1RWT7#PHI:1793#GzZC108#5518#Fusarium_graminearum#reduced_virulence	64.516	899	239	21	1	895	1	823	0	1048
GME9300_g	I1RRH8#PHI:1892#GzZC207#5518#Fusarium_graminearum#unaffected_pathogenicity	19.525	379	253	12	482	825	340	701	2.31e-09	59.7
GME9300_g	G4MT75#PHI:3312#Gta1#318829#Magnaporthe_oryzae#reduced_virulence	37.037	81	42	3	458	536	312	385	4.36e-09	58.5
GME9300_g	G4MTB7#PHI:5626#FZC32#318829#Magnaporthe_oryzae#unaffected_pathogenicity	20.902	244	159	10	482	700	384	618	1.73e-06	50.1
GME9433_g	I1RK32#PHI:1293__PHI:3853#GzAPSES001__FgSWI6#5518#Fusarium_graminearum#reduced_virulence	58.86	807	287	13	104	900	35	806	0	904
GME9433_g	G4NID8#PHI:2987#MoAPS1#318829#Magnaporthe_oryzae#reduced_virulence	50.054	925	405	16	1	900	1	893	0	812
GME9433_g	Q4WGN2#PHI:11342#MbsA_(Afu7g05620)#746128#Aspergillus_fumigatus#reduced_virulence	37.201	879	448	25	53	879	34	860	1.48e-148	459
GME9433_g	G4NA99#PHI:2988#MoAPS2#318829#Magnaporthe_oryzae#reduced_virulence	53.846	104	45	1	105	205	14	117	7.61e-28	119
GME9433_g	G4NA99#PHI:2988#MoAPS2#318829#Magnaporthe_oryzae#reduced_virulence	33.163	196	103	4	459	652	262	431	1.78e-22	101
GME9433_g	I1S0Z2#PHI:1296#GzAPSES004#5518#Fusarium_graminearum#reduced_virulence	52.885	104	46	1	108	208	17	120	1.01e-27	118
GME9433_g	I1S0Z2#PHI:1296#GzAPSES004#5518#Fusarium_graminearum#reduced_virulence	31	200	110	4	459	657	250	422	4.44e-20	94
GME9433_g	Q4WYQ9#PHI:10893#RgdA_(Afu3g13920)#746128#Aspergillus_fumigatus#reduced_virulence	58.75	80	33	0	129	208	1	80	2.25e-23	104
GME9433_g	Q4WYQ9#PHI:10893#RgdA_(Afu3g13920)#746128#Aspergillus_fumigatus#reduced_virulence	27.133	457	257	17	456	882	220	630	5.81e-21	96.7
GME9433_g	B8N780#PHI:7726#AfRafA#5059#Aspergillus_flavus#reduced_virulence	26.247	461	257	16	456	882	101	512	3.89e-14	74.7
GME9433_g	B8NBX4#PHI:7727#AfStuA#5059#Aspergillus_flavus#reduced_virulence	28.333	180	105	5	43	208	203	372	1.95e-12	69.7
GME9433_g	Q0U086#PHI:2263#StuA#13684#Parastagonospora_nodorum#reduced_virulence	26.316	152	99	3	106	247	123	271	8.21e-12	67.4
GME9433_g	E5AD52#PHI:4519#LmStuA#5022#Leptosphaeria_maculans#loss_of_pathogenicity	30.476	105	68	2	106	208	123	224	2.71e-11	65.9
GME9433_g	P43064#PHI:87#EFG1#5476#Candida_albicans#loss_of_pathogenicity__reduced_virulence	32.222	90	58	1	118	207	217	303	1.25e-10	63.5
GME9433_g	Q59X67#PHI:3505__PHI:6671__PHI:10195__PHI:10231__PHI:10319#Efg1__EFG1#5476#Candida_albicans#reduced_virulence__increased_virulence_(hypervirulence)	32.222	90	58	1	118	207	219	305	1.27e-10	63.2
GME9433_g	A0A1D8PTM1#PHI:6801__PHI:6805#Efg1#5476#Candida_albicans#reduced_virulence	32.222	90	58	1	118	207	219	305	1.27e-10	63.2
GME9433_g	Q4R1B9#PHI:2065#MSTU1#318829#Magnaporthe_oryzae#loss_of_pathogenicity	28.846	104	69	2	106	207	109	209	2e-10	62.8
GME9433_g	G4NF05#PHI:776__PHI:802__PHI:2053#MGG_00692__Mstu1#318829#Magnaporthe_oryzae#reduced_virulence__loss_of_pathogenicity	28.846	104	69	2	106	207	109	209	2e-10	62.8
GME9433_g	I1S0A8#PHI:1290__PHI:1295#STUA__FgStuA#5518#Fusarium_graminearum#reduced_virulence	26.667	105	72	2	106	208	86	187	6.59e-10	61.2
GME9571_g	I1RAP2#PHI:1987#GzZC302#5518#Fusarium_graminearum#reduced_virulence	49.807	1038	397	24	1	1030	1	922	0	922
GME9571_g	I1RMD1#PHI:1958#GzZC273#5518#Fusarium_graminearum#unaffected_pathogenicity	23.529	697	354	21	63	618	75	733	9.18e-34	139
GME9571_g	I1RLI0#PHI:1716#GzZC031#5518#Fusarium_graminearum#unaffected_pathogenicity	23.63	584	356	20	96	640	18	550	2.22e-27	117
GME9571_g	I1RR13#PHI:1709#GzZC024#5518#Fusarium_graminearum#unaffected_pathogenicity	25.466	483	288	16	161	626	101	528	3.39e-27	115
GME9571_g	I1S7H5#PHI:1742#GzZC057#5518#Fusarium_graminearum#unaffected_pathogenicity	22.621	641	391	20	63	640	2	600	4.31e-23	103
GME9571_g	G4NIV0#PHI:5600#TAS1#318829#Magnaporthe_oryzae#unaffected_pathogenicity	21.304	629	394	21	59	635	19	598	7.25e-21	97.4
GME9571_g	I1RXJ4#PHI:1762#GzZC077#5518#Fusarium_graminearum#unaffected_pathogenicity	23.326	433	308	12	261	677	203	627	7.46e-21	96.7
GME9571_g	I1RAP1#PHI:1988#GzZC303#5518#Fusarium_graminearum#unaffected_pathogenicity	23.505	485	303	18	44	510	3	437	1.63e-19	92.4
GME9571_g	I1RZR8#PHI:1752#GzZC067#5518#Fusarium_graminearum#unaffected_pathogenicity	24.113	423	258	12	59	457	19	402	8.18e-18	87.4
GME9571_g	G4MSY4#PHI:5590#FZC2#318829#Magnaporthe_oryzae#unaffected_pathogenicity	22.965	479	280	14	250	641	302	778	2.66e-15	79.3
GME9571_g	G4MSY4#PHI:5590#FZC2#318829#Magnaporthe_oryzae#unaffected_pathogenicity	32.468	77	37	1	63	139	93	154	2.35e-06	50.1
GME9571_g	K9G133#PHI:11757#PdMut3_(PDIP_75320)#36651#Penicillium_digitatum#increased_virulence_(hypervirulence)	20.879	364	233	11	174	510	176	511	4.71e-15	78.6
GME9571_g	I1RFP7#PHI:1935#GzZC250#5518#Fusarium_graminearum#unaffected_pathogenicity	23.46	422	261	13	252	621	256	667	4.98e-14	75.1
GME9571_g	A0A1C3YJG4#PHI:1957#GzZC272#5518#Fusarium_graminearum#unaffected_pathogenicity	21.822	527	345	20	251	732	432	936	4.75e-13	72
GME9571_g	A0A098DHE1#PHI:1924#GzZC239#5518#Fusarium_graminearum#unaffected_pathogenicity	21.915	470	287	15	88	497	113	562	2.7e-12	69.3
GME9571_g	A0A1C3YM01#PHI:1865#GzZC180#5518#Fusarium_graminearum#unaffected_pathogenicity	20.652	460	278	16	88	510	21	430	2.85e-12	69.3
GME9571_g	I1S2W8#PHI:1827#GzZC142#5518#Fusarium_graminearum#unaffected_pathogenicity	23.894	452	302	15	251	679	113	545	1.37e-10	63.5
GME9571_g	A0A1C3YKI7#PHI:1818#GzZC133#5518#Fusarium_graminearum#unaffected_pathogenicity	22.562	523	351	19	78	571	15	512	2.45e-10	62.8
GME9571_g	G4MR05#PHI:5595#FZC6#318829#Magnaporthe_oryzae#unaffected_pathogenicity	20	370	258	6	88	451	134	471	2.51e-09	59.7
GME9571_g	I1RD74#PHI:1961#GzZC276#5518#Fusarium_graminearum#unaffected_pathogenicity	21.397	229	157	5	252	467	267	485	3.32e-09	59.3
GME9571_g	I1RRS3#PHI:1816__PHI:12191#GzZC131__FgAtrR_(FGSG_06810)#5518#Fusarium_graminearum#unaffected_pathogenicity__reduced_virulence	25.275	182	125	6	332	512	399	570	4.89e-09	58.9
GME9571_g	G4N3M5#PHI:5602#FZC12#318829#Magnaporthe_oryzae#unaffected_pathogenicity	20.582	447	287	16	249	647	49	475	2.52e-08	56.2
GME9571_g	G4MUP7#PHI:5610#TRA1#318829#Magnaporthe_oryzae#unaffected_pathogenicity	29.381	194	112	8	247	422	238	424	4.12e-08	55.8
GME9571_g	Q2UEH7#PHI:6872#AtrR#746128#Aspergillus_fumigatus#reduced_virulence	22.711	273	187	10	252	512	298	558	4.21e-07	52.4
GME9571_g	I1RLI4#PHI:1979#GzZC294#5518#Fusarium_graminearum#unaffected_pathogenicity	23.529	238	152	8	296	523	241	458	5.14e-07	52
GME9571_g	I1S9C7#PHI:1726#GzZC041#5518#Fusarium_graminearum#unaffected_pathogenicity	26.087	138	96	3	298	434	270	402	1.79e-06	50.4
GME9571_g	G4MP35#PHI:5614#FZC22#318829#Magnaporthe_oryzae#unaffected_pathogenicity	19.744	390	256	11	66	434	54	407	5.87e-06	48.9
GME9571_g	A0A098E4D6#PHI:1697#GzZC012#5518#Fusarium_graminearum#unaffected_pathogenicity	22.281	377	217	14	65	429	19	331	6.69e-06	48.5
GME9571_g	I1RB12#PHI:1968#GzZC283#5518#Fusarium_graminearum#unaffected_pathogenicity	19.601	301	198	11	260	535	205	486	8.08e-06	48.1
GME9571_g	G2XED6#PHI:6260#Vdpf#27337#Verticillium_dahliae#reduced_virulence	23.469	196	136	8	320	512	383	567	9.04e-06	48.1
GME1376_g	Q069J4#PHI:2039#Con7p#318829#Magnaporthe_oryzae#loss_of_pathogenicity	55.801	362	123	16	1	337	52	401	4.08e-108	320
GME1376_g	O13337#PHI:35#CON7#318829#Magnaporthe_oryzae#reduced_virulence	52.01	398	121	18	1	337	52	440	1.99e-102	306
GME1376_g	L0PRS3#PHI:4095#Vta2#100787#Verticillium_longisporum#loss_of_pathogenicity	50.919	381	133	15	1	344	54	417	4.19e-93	282
GME1376_g	I1RJV1#PHI:1366#GzCON7#5518#Fusarium_graminearum#reduced_virulence	48.705	386	141	13	1	342	44	416	5.73e-87	266
GME1536_g	G2X7U7#PHI:7330#Vph1#27337#Verticillium_dahliae#loss_of_pathogenicity	79.056	678	105	10	3	653	11	678	0	1050
GME1536_g	Q96UQ9#PHI:268#MST12#318829#Magnaporthe_oryzae#loss_of_pathogenicity	77.305	705	115	11	2	662	12	715	0	1040
GME1536_g	G4N3L5#PHI:2122__PHI:2132__PHI:2164__PHI:2187#MST12p__MoHox8__MST12#318829#Magnaporthe_oryzae#loss_of_pathogenicity__reduced_virulence	77.305	705	115	11	2	662	12	715	0	1040
GME1536_g	E9F0Y0#PHI:10269#Mrst12_(MAA_05929)#568076#Metarhizium_robertsii#reduced_virulence	75.897	697	127	10	3	662	9	701	0	1029
GME1536_g	Q8NK75#PHI:294#CST1#5462#Colletotrichum_lagenaria#loss_of_pathogenicity	79.881	671	86	9	3	624	11	681	0	1025
GME1536_g	E9DSK0#PHI:7629#MaSte12#92637#Metarhizium_acridum#reduced_virulence	75.323	697	132	9	3	662	9	702	0	1023
GME1536_g	I1RT19#PHI:1387#GzBrlA#5518#Fusarium_graminearum#unaffected_pathogenicity	75.393	699	121	9	3	662	9	695	0	998
GME1536_g	Q70YY7#PHI:868#CLSTE12#290576#Colletotrichum_lindemuthianum#loss_of_pathogenicity	78.351	679	90	9	3	624	11	689	0	997
GME1536_g	B6VCT8#PHI:2487#Ste12#40559#Botrytis_cinerea#reduced_virulence	72.04	701	138	11	1	648	9	704	0	939
GME1536_g	A7EP87#PHI:8602#SsSte12_(SS1G_07136)#5180#Sclerotinia_sclerotiorum#reduced_virulence	69.925	665	117	9	1	615	1	632	0	847
GME1536_g	A0A2U8ZT94#PHI:9944#Ste12#5599#Alternaria_alternata#reduced_virulence	66.102	590	156	15	7	566	11	586	0	720
GME1536_g	K7QX32#PHI:6606#PdSte12#36651#Penicillium_digitatum#reduced_virulence	63.912	593	173	12	1	566	11	589	0	713
GME1536_g	C5J0G7#PHI:1075__PHI:2126#STE12__MGSTE12p#1047171#Zymoseptoria_tritici#reduced_virulence	61.438	612	172	17	6	566	19	617	0	679
GME1536_g	O42722#PHI:470#STE12alpha#5207#Cryptococcus_neoformans#reduced_virulence	59.135	208	67	2	28	217	54	261	2.67e-78	265
GME1536_g	O42722#PHI:470#STE12alpha#5207#Cryptococcus_neoformans#reduced_virulence	77.778	27	6	0	540	566	507	533	1.77e-07	52.8
GME1536_g	Q9Y8E5#PHI:156#STE12alpha#5207#Cryptococcus_neoformans#unaffected_pathogenicity	57.82	211	71	2	28	220	54	264	3.08e-77	262
GME1536_g	Q9Y8E5#PHI:156#STE12alpha#5207#Cryptococcus_neoformans#unaffected_pathogenicity	77.778	27	6	0	540	566	505	531	1.46e-07	53.1
GME1536_g	Q9C1R5#PHI:232#STE12a#5207#Cryptococcus_neoformans#reduced_virulence	59.585	193	72	2	20	206	58	250	1.64e-75	252
GME1536_g	P43079#PHI:86__PHI:3504__PHI:6802__PHI:6804__PHI:10232__PHI:10318__PHI:11640#CPH1__Cph1#5476#Candida_albicans#loss_of_pathogenicity__reduced_virulence__unaffected_pathogenicity	63.006	173	63	1	27	198	23	195	4.19e-74	249
GME1536_g	Q6TGK1#PHI:694#STE12alpha_/_NOG2#552467#Cryptococcus_gattii_vgiii#reduced_virulence	56.542	214	72	3	28	220	54	267	1.57e-73	251
GME1536_g	Q6TGK1#PHI:694#STE12alpha_/_NOG2#552467#Cryptococcus_gattii_vgiii#reduced_virulence	74.074	27	7	0	540	566	511	537	2.56e-06	49.3
GME1536_g	Q875G7#PHI:321#STE12#5478#Candida_glabrata#reduced_virulence	49.528	212	101	3	18	223	30	241	3.5e-67	229
GME1650_g	Q52B93#PHI:3701#PacC#318829#Magnaporthe_oryzae#reduced_virulence__unaffected_pathogenicity	56.546	527	196	19	41	551	49	558	4.8e-178	512
GME1650_g	E9DRL9#PHI:9475#MapacC_(MAC_00388)#92637#Metarhizium_acridum#reduced_virulence	49.908	545	221	19	20	525	22	553	1.51e-158	464
GME1650_g	E9F189#PHI:4125#MrpacC#568076#Metarhizium_robertsii#reduced_virulence	49.446	542	222	19	23	525	25	553	1.5e-156	458
GME1650_g	Q870A3#PHI:315__PHI:7241#PacC#5507#Fusarium_oxysporum#reduced_virulence__increased_virulence_(hypervirulence)	50.459	545	220	20	19	523	33	567	1.88e-150	443
GME1650_g	J7HBZ2#PHI:6935#BbpacC#176275#Beauveria_bassiana#reduced_virulence	48.621	580	230	22	23	551	25	587	6.69e-149	439
GME1650_g	A0A1C3YKN0#PHI:1431__PHI:5693#Pac1#5518#Fusarium_graminearum#unaffected_pathogenicity	47.797	590	226	23	35	551	54	634	2.74e-148	439
GME1650_g	Q9P413#PHI:314#PAC1#5180#Sclerotinia_sclerotiorum#reduced_virulence	43.573	599	258	17	30	554	31	623	1.6e-131	395
GME1650_g	Q00202#PHI:398#PacC#162425#Aspergillus_nidulans#reduced_virulence	41.947	565	229	20	25	518	55	591	2.77e-109	340
GME1650_g	Q4WY67#PHI:3235#PacC#746128#Aspergillus_fumigatus#reduced_virulence	39.209	556	245	18	41	523	77	612	9.72e-96	304
GME1650_g	J9WUP1#PHI:3720#PdpacC#36651#Penicillium_digitatum#reduced_virulence	37.455	550	264	13	36	522	49	581	3.25e-90	289
GME1650_g	Q9UW14#PHI:185#RIM101#5476#Candida_albicans#reduced_virulence	73.913	92	24	0	44	135	208	299	1e-43	163
GME1650_g	J9W1H7#PHI:4645#Rim101#5207#Cryptococcus_neoformans#loss_of_pathogenicity	54.032	124	57	0	12	135	35	158	5.04e-40	154
GME1650_g	P0CS63#PHI:2749#Rim101#5207#Cryptococcus_neoformans#reduced_virulence	53.719	121	56	0	12	132	35	155	1.1e-38	150
GME1650_g	Q874A5#PHI:3867__PHI:8717#PACC__PePacC#27334#Penicillium_expansum#reduced_virulence	89.362	47	5	0	67	113	1	47	9.13e-25	95.5
GME1650_g	A0A0D2X910#PHI:11062#ZafA_(FOXG_00370)#5507#Fusarium_oxysporum#reduced_virulence	29.412	102	64	2	40	133	434	535	1.51e-08	55.8
GME1650_g	A0A0D2X910#PHI:11062#ZafA_(FOXG_00370)#5507#Fusarium_oxysporum#reduced_virulence	31.313	99	60	3	37	135	533	623	8.11e-06	47
GME1650_g	I1RRG4#PHI:1380#GzC2H043#5518#Fusarium_graminearum#unaffected_pathogenicity	30.081	123	76	4	14	132	41	157	2.25e-08	55.1
GME1650_g	Q5KBN3#PHI:3997#Znf2#5207#Cryptococcus_neoformans#reduced_virulence__unaffected_pathogenicity	29.245	106	65	5	34	134	107	207	3.83e-08	54.3
GME1650_g	I1RQG9#PHI:1378#GzC2H041#5518#Fusarium_graminearum#unaffected_pathogenicity	26.364	110	72	4	19	128	434	534	7.47e-08	53.5
GME1650_g	I1RQG9#PHI:1378#GzC2H041#5518#Fusarium_graminearum#unaffected_pathogenicity	34.615	52	34	0	81	132	460	511	3.15e-06	48.5
GME1650_g	Q700F1#PHI:326#ACE2#5478#Candida_glabrata#increased_virulence_(hypervirulence)	42.857	56	30	1	79	132	522	577	1.69e-07	52.4
GME1650_g	A0A1C3YJY3#PHI:1955#GzZC270#5518#Fusarium_graminearum#unaffected_pathogenicity	42	50	29	0	83	132	3	52	1.71e-07	52.4
GME1650_g	Q59RR0#PHI:331#CaACE2#5476#Candida_albicans#loss_of_pathogenicity	38.889	54	33	0	81	134	650	703	2.81e-07	52
GME1650_g	I1RWF1#PHI:1403#GzC2H066#5518#Fusarium_graminearum#reduced_virulence	37.736	53	33	0	81	133	162	214	3.15e-07	51.2
GME1650_g	Q4P9P1#PHI:2237#Rbf1#5270#Ustilago_maydis#loss_of_pathogenicity	37.736	53	33	0	80	132	48	100	3.21e-07	51.2
GME1650_g	A0A2I7YRH9#PHI:8856#CgAzf1_(KY581593)#474922#Colletotrichum_gloeosporioides#reduced_virulence	27.723	101	63	4	40	138	266	358	5.17e-07	50.8
GME1650_g	I1RBT2#PHI:1347#GzC2H007#5518#Fusarium_graminearum#reduced_virulence	32.323	99	59	3	37	135	536	626	5.41e-07	50.8
GME1650_g	I1RBT2#PHI:1347#GzC2H007#5518#Fusarium_graminearum#reduced_virulence	27	100	66	2	41	133	439	538	1.04e-06	50.1
GME1650_g	Q96UQ9#PHI:268#MST12#318829#Magnaporthe_oryzae#loss_of_pathogenicity	25.676	148	67	3	81	185	565	712	8.07e-07	50.4
GME1650_g	G4N3L5#PHI:2122__PHI:2132__PHI:2164__PHI:2187#MST12p__MoHox8__MST12#318829#Magnaporthe_oryzae#loss_of_pathogenicity__reduced_virulence	25.676	148	67	3	81	185	565	712	8.07e-07	50.4
GME1650_g	G4NFL5#PHI:5644#FZC47#318829#Magnaporthe_oryzae#unaffected_pathogenicity	44	50	28	0	83	132	19	68	8.17e-07	50.4
GME1650_g	B9WGE7#PHI:4835#Csr1/ZAP1#42374#Candida_dubliniensis#reduced_virulence	26.923	104	59	3	44	133	509	609	1.29e-06	49.7
GME1650_g	Q9C1R5#PHI:232#STE12a#5207#Cryptococcus_neoformans#reduced_virulence	31.148	61	42	0	72	132	386	446	1.97e-06	48.9
GME1650_g	J9VE33#PHI:2424__PHI:7868#Cn_Sp1__Crz1#5207#Cryptococcus_neoformans#reduced_virulence	25	136	91	4	10	142	912	1039	2.27e-06	48.9
GME1650_g	I1RK97#PHI:1368#GzC2H029#5518#Fusarium_graminearum#unaffected_pathogenicity	27.368	95	64	3	37	130	270	360	2.3e-06	48.5
GME1650_g	G4N6W9#PHI:2996#MGG_06507.6#318829#Magnaporthe_oryzae#reduced_virulence	35.849	53	34	0	81	133	181	233	2.89e-06	48.1
GME1650_g	Q4WJ81#PHI:2509__PHI:9081#CrzA#746128#Aspergillus_fumigatus#loss_of_pathogenicity__reduced_virulence	33.898	59	39	0	81	139	547	605	3.25e-06	48.5
GME1650_g	G2WYW6#PHI:5078#VdCrz1#27337#Verticillium_dahliae#reduced_virulence	33.898	59	39	0	81	139	480	538	3.32e-06	48.5
GME1650_g	Q6TGK1#PHI:694#STE12alpha_/_NOG2#552467#Cryptococcus_gattii_vgiii#reduced_virulence	31.111	135	82	4	9	132	431	565	3.56e-06	48.1
GME1650_g	Q9Y8E5#PHI:156#STE12alpha#5207#Cryptococcus_neoformans#unaffected_pathogenicity	32.075	53	36	0	80	132	507	559	8.49e-06	47
GME1650_g	O42722#PHI:470#STE12alpha#5207#Cryptococcus_neoformans#reduced_virulence	32.075	53	36	0	80	132	509	561	9.78e-06	47
GME3774_g	A0A0J9U9A1#PHI:11587#Fotip4_(FOXG_00980)#5507#Fusarium_oxysporum#reduced_virulence	47.015	670	246	27	195	850	97	671	4.44e-150	457
GME3774_g	A0A1C3YHS2#PHI:1427#GzC2H095#5518#Fusarium_graminearum#unaffected_pathogenicity	51.892	555	177	22	306	850	205	679	2.68e-146	447
GME3774_g	J9VKY7#PHI:8784#Zfp1_(CNAG_07329)#5207#Cryptococcus_neoformans#reduced_virulence	41.111	90	39	2	757	843	452	530	2.28e-15	79
GME4299_g	A0A1C3YJ91#PHI:1436#GzC2H105#5518#Fusarium_graminearum#reduced_virulence	38.938	226	121	6	519	740	534	746	2.39e-40	157
GME4299_g	A0A1C3YJ91#PHI:1436#GzC2H105#5518#Fusarium_graminearum#reduced_virulence	34.221	263	133	11	87	323	71	319	3.23e-27	116
GME4299_g	I1RFY9#PHI:1357#GzC2H017#5518#Fusarium_graminearum#unaffected_pathogenicity	27.219	169	96	5	523	665	609	776	1.3e-09	60.1
GME4299_g	A0A098E2F3#PHI:1425#GzC2H093#5518#Fusarium_graminearum#reduced_virulence	25.882	170	82	6	517	655	274	430	1.35e-09	60.1
GME4299_g	A0A1C3YLV1#PHI:1513#GzHOME011#5518#Fusarium_graminearum#unaffected_pathogenicity	27.647	170	85	7	525	666	262	421	3.64e-09	58.5
GME4299_g	I1RAQ0#PHI:1344#GzC2H004#5518#Fusarium_graminearum#unaffected_pathogenicity	39.474	76	37	2	517	590	795	863	4.34e-09	58.5
GME4299_g	K3W372#PHI:12041#FpHtf3_(FPSE_00937)#101028#Fusarium_pseudograminearum#reduced_virulence	25.786	159	81	6	525	655	411	560	5.7e-09	58.2
GME4299_g	A0A0E0S972#PHI:1514#GzHOME012#5518#Fusarium_graminearum#unaffected_pathogenicity	25.786	159	81	6	525	655	411	560	6.31e-09	57.8
GME4299_g	G4MV99#PHI:2133#MoHox3#318829#Magnaporthe_oryzae#reduced_virulence	28.221	163	68	7	527	655	389	536	7.3e-09	57.8
GME4299_g	I1RWH6#PHI:1404#GzC2H067#5518#Fusarium_graminearum#unaffected_pathogenicity	32.609	92	53	3	184	272	537	622	1.54e-08	56.2
GME4299_g	I1RWH6#PHI:1404#GzC2H067#5518#Fusarium_graminearum#unaffected_pathogenicity	28.571	84	59	1	509	592	540	622	2.91e-07	52.4
GME4299_g	I1RU67#PHI:1392#GzC2H055#5518#Fusarium_graminearum#unaffected_pathogenicity	25.882	170	81	7	527	665	292	447	1.15e-07	53.5
GME4299_g	I1S0D8#PHI:1416#GzC2H083#5518#Fusarium_graminearum#unaffected_pathogenicity	25.503	149	85	5	523	645	353	501	2.53e-07	52.4
GME4299_g	I1S0W9#PHI:1418#GzC2H085#5518#Fusarium_graminearum#lethal	36.111	72	45	1	200	270	164	235	6.44e-07	50.4
GME4299_g	I1RGE3#PHI:1360#GzC2H020#5518#Fusarium_graminearum#unaffected_pathogenicity	27.344	128	73	5	527	654	234	341	2.02e-06	49.7
GME4299_g	G4MRY7#PHI:2990#MGG_02474.6#318829#Magnaporthe_oryzae#reduced_virulence	32.099	81	54	1	200	279	241	321	2.97e-06	48.5
GME4299_g	A0A1C3YMN8#PHI:1361#GzC2H021#5518#Fusarium_graminearum#unaffected_pathogenicity	24.664	223	127	10	461	655	221	430	4.66e-06	48.1
GME4299_g	I1RA24#PHI:1342#GzC2H002#5518#Fusarium_graminearum#unaffected_pathogenicity	33.333	99	52	5	178	270	114	204	5.78e-06	46.6
GME4834_g	Q4P9P1#PHI:2237#Rbf1#5270#Ustilago_maydis#loss_of_pathogenicity	39.189	74	41	3	79	152	13	82	5.4e-06	45.1
GME5015_g	G4MRY7#PHI:2990#MGG_02474.6#318829#Magnaporthe_oryzae#reduced_virulence	47.431	253	90	7	78	330	174	383	1.36e-63	205
GME5015_g	I1S0W9#PHI:1418#GzC2H085#5518#Fusarium_graminearum#lethal	38.547	358	164	9	1	337	1	323	3.62e-63	202
GME5015_g	I1RRI0#PHI:1381#GzC2H044#5518#Fusarium_graminearum#unaffected_pathogenicity	40	105	56	4	124	224	305	406	4.24e-18	83.6
GME5015_g	A0A1C3YJ91#PHI:1436#GzC2H105#5518#Fusarium_graminearum#reduced_virulence	38.043	92	56	1	134	225	180	270	1.13e-13	70.5
GME5015_g	A0A1C3YJ91#PHI:1436#GzC2H105#5518#Fusarium_graminearum#reduced_virulence	29.032	124	78	5	103	226	493	606	1.56e-06	48.1
GME5015_g	Q700F1#PHI:326#ACE2#5478#Candida_glabrata#increased_virulence_(hypervirulence)	31.343	134	66	9	96	222	487	601	5.79e-08	52.8
GME5015_g	I1RK97#PHI:1368#GzC2H029#5518#Fusarium_graminearum#unaffected_pathogenicity	26.087	115	72	4	107	220	257	359	1.57e-06	47.8
GME5015_g	I1RAQ0#PHI:1344#GzC2H004#5518#Fusarium_graminearum#unaffected_pathogenicity	28.713	101	61	3	127	227	777	866	5.77e-06	46.6
GME5015_g	Q4P9P1#PHI:2237#Rbf1#5270#Ustilago_maydis#loss_of_pathogenicity	36	100	46	7	127	224	48	131	5.94e-06	46.2
GME5300_g	G4N2B7#PHI:6158#CKS1#318829#Magnaporthe_oryzae#reduced_virulence	49.234	457	211	7	27	464	32	486	1.93e-147	430
GME5300_g	A0A098DXE8#PHI:1408#GzC2H072#5518#Fusarium_graminearum#unaffected_pathogenicity	48.869	442	201	8	37	467	10	437	2.21e-145	422
GME5300_g	M1W4B7#PHI:6266#CptRNA-ipt#5111#Claviceps_purpurea#reduced_virulence__loss_of_pathogenicity	47.392	441	218	6	37	472	9	440	6.89e-140	409
GME5300_g	M1WES1#PHI:6267__PHI:8120#Cpipt-log__Ipt-log_(cpur_04177)#5111#Claviceps_purpurea#reduced_virulence__loss_of_pathogenicity__unaffected_pathogenicity	37.634	93	55	1	52	144	20	109	1.35e-09	58.5
GME5300_g	M1WES1#PHI:6267__PHI:8120#Cpipt-log__Ipt-log_(cpur_04177)#5111#Claviceps_purpurea#reduced_virulence__loss_of_pathogenicity__unaffected_pathogenicity	32.394	71	41	2	296	360	167	236	1.6e-06	48.9
GME6041_g	I1RAF0#PHI:1343#GzC2H003#5518#Fusarium_graminearum#reduced_virulence	51.672	329	123	7	34	339	35	350	3.34e-107	317
GME6041_g	Q5KBN3#PHI:3997#Znf2#5207#Cryptococcus_neoformans#reduced_virulence__unaffected_pathogenicity	31.683	101	44	4	95	173	108	205	7.2e-10	58.5
GME6041_g	I1RWH6#PHI:1404#GzC2H067#5518#Fusarium_graminearum#unaffected_pathogenicity	35.802	81	41	4	106	184	560	631	7.76e-07	49.3
GME6260_g	A0A0D2X910#PHI:11062#ZafA_(FOXG_00370)#5507#Fusarium_oxysporum#reduced_virulence	40.625	160	77	7	433	587	439	585	2.18e-27	115
GME6260_g	A0A0D2X910#PHI:11062#ZafA_(FOXG_00370)#5507#Fusarium_oxysporum#reduced_virulence	37.5	72	40	2	495	564	551	619	2.48e-06	48.9
GME6260_g	I1RBT2#PHI:1347#GzC2H007#5518#Fusarium_graminearum#reduced_virulence	39.623	159	79	6	433	587	443	588	1.65e-26	112
GME6260_g	A0A223HBP4#PHI:8920#ZafA#523103#Trichophyton_mentagrophytes#reduced_virulence	32.018	228	128	7	387	596	269	487	4.03e-23	101
GME6260_g	A3QX02#PHI:864#ZafA#746128#Aspergillus_fumigatus#loss_of_pathogenicity	35.556	180	99	6	417	588	340	510	3.32e-21	95.9
GME6260_g	B9WGE7#PHI:4835#Csr1/ZAP1#42374#Candida_dubliniensis#reduced_virulence	35.802	162	85	8	433	587	510	659	1.24e-19	91.3
GME6260_g	G4N6W9#PHI:2996#MGG_06507.6#318829#Magnaporthe_oryzae#reduced_virulence	40	85	47	3	493	575	159	241	2.35e-14	73.9
GME6260_g	G4N6W9#PHI:2996#MGG_06507.6#318829#Magnaporthe_oryzae#reduced_virulence	40.26	77	43	2	513	587	150	225	6.73e-10	60.1
GME6260_g	Q4WG62#PHI:11029#NsdC_(Afu7g03910)#746128#Aspergillus_fumigatus#reduced_virulence	43.478	69	38	1	513	581	215	282	5.25e-14	73.6
GME6260_g	I1RCM9#PHI:1354__PHI:11147#GzC2H014__Fg01350#5518#Fusarium_graminearum#reduced_virulence	47.826	69	35	1	513	581	261	328	6.83e-14	73.2
GME6260_g	I1RWF1#PHI:1403#GzC2H066#5518#Fusarium_graminearum#reduced_virulence	37.647	85	49	3	493	575	140	222	1.33e-12	68.6
GME6260_g	I1RWF1#PHI:1403#GzC2H066#5518#Fusarium_graminearum#reduced_virulence	39.744	78	44	2	512	587	130	206	4.17e-10	60.5
GME6260_g	I1RCM1#PHI:1353__PHI:11146#GzC2H013__Fg01341#5518#Fusarium_graminearum#reduced_virulence	38.043	92	49	2	483	574	468	551	3.02e-12	67.8
GME6260_g	I1RCM1#PHI:1353__PHI:11146#GzC2H013__Fg01341#5518#Fusarium_graminearum#reduced_virulence	30	80	55	1	502	581	452	530	6.24e-06	47.8
GME6260_g	E9E402#PHI:7114#Crz1#92637#Metarhizium_acridum#reduced_virulence	38.043	92	49	2	483	574	484	567	3.24e-12	67.8
GME6260_g	E9E402#PHI:7114#Crz1#92637#Metarhizium_acridum#reduced_virulence	43.59	39	21	1	543	581	509	546	9.16e-06	47
GME6260_g	C4Y985#PHI:2641#CRZ1#36911#Clavispora_lusitaniae#reduced_virulence	44.737	76	32	2	515	581	464	538	3.29e-12	67.8
GME6260_g	G2WYW6#PHI:5078#VdCrz1#27337#Verticillium_dahliae#reduced_virulence	36.957	92	50	2	483	574	456	539	4.25e-12	67.4
GME6260_g	G2WYW6#PHI:5078#VdCrz1#27337#Verticillium_dahliae#reduced_virulence	30.12	83	57	1	499	581	437	518	5.36e-06	47.8
GME6260_g	A0A1P8DAB0#PHI:10896#CrzA#474922#Colletotrichum_gloeosporioides#reduced_virulence	36.957	92	50	2	483	574	439	522	5.33e-12	67
GME6260_g	A0A1P8DAB0#PHI:10896#CrzA#474922#Colletotrichum_gloeosporioides#reduced_virulence	30	80	55	1	502	581	423	501	5.54e-06	47.8
GME6260_g	Q6FJF0#PHI:2561#Crz1#5478#Candida_glabrata#reduced_virulence	45.07	71	35	2	515	585	521	587	6.38e-12	66.6
GME6260_g	Q4WJ81#PHI:2509__PHI:9081#CrzA#746128#Aspergillus_fumigatus#loss_of_pathogenicity__reduced_virulence	38.462	91	47	3	484	574	525	606	2.23e-11	65.1
GME6260_g	B8NNI1#PHI:9567#CrzA_(AFLA_127920)#5059#Aspergillus_flavus#reduced_virulence	38.462	91	47	3	484	574	520	601	2.73e-11	65.1
GME6260_g	G4N4P0#PHI:2048__PHI:2059#MoCRZ1__MgCRZ1#318829#Magnaporthe_oryzae#reduced_virulence	35.714	98	49	3	483	574	469	558	9.15e-11	63.2
GME6260_g	Q870A3#PHI:315__PHI:7241#PacC#5507#Fusarium_oxysporum#reduced_virulence__increased_virulence_(hypervirulence)	31.481	108	57	5	433	540	62	152	1.17e-10	62.8
GME6260_g	J7HBZ2#PHI:6935#BbpacC#176275#Beauveria_bassiana#reduced_virulence	29.078	141	77	6	433	567	47	170	1.49e-10	62.4
GME6260_g	E9DRL9#PHI:9475#MapacC_(MAC_00388)#92637#Metarhizium_acridum#reduced_virulence	32.407	108	56	5	433	540	46	136	1.69e-10	62
GME6260_g	A0A1C3YKN0#PHI:1431__PHI:5693#Pac1#5518#Fusarium_graminearum#unaffected_pathogenicity	31.481	108	57	5	433	540	64	154	1.77e-10	62
GME6260_g	Q00202#PHI:398#PacC#162425#Aspergillus_nidulans#reduced_virulence	31.405	121	66	5	420	540	64	167	3.54e-10	61.2
GME6260_g	Q4P9P1#PHI:2237#Rbf1#5270#Ustilago_maydis#loss_of_pathogenicity	31.579	114	72	4	493	602	27	138	4.44e-10	60.5
GME6260_g	Q4P9P1#PHI:2237#Rbf1#5270#Ustilago_maydis#loss_of_pathogenicity	38.571	70	40	2	520	587	25	93	1.84e-08	55.1
GME6260_g	A0A2I7YRH9#PHI:8856#CgAzf1_(KY581593)#474922#Colletotrichum_gloeosporioides#reduced_virulence	31.356	118	65	6	474	587	240	345	6.12e-10	60.1
GME6260_g	Q52B93#PHI:3701#PacC#318829#Magnaporthe_oryzae#reduced_virulence__unaffected_pathogenicity	31.481	108	57	5	433	540	53	143	8.58e-10	59.7
GME6260_g	E9F189#PHI:4125#MrpacC#568076#Metarhizium_robertsii#reduced_virulence	31.481	108	57	5	433	540	46	136	2.01e-09	58.9
GME6260_g	K7QX32#PHI:6606#PdSte12#36651#Penicillium_digitatum#reduced_virulence	36.111	72	44	1	494	563	544	615	1.54e-08	55.8
GME6260_g	A0A2U8ZT94#PHI:9944#Ste12#5599#Alternaria_alternata#reduced_virulence	40.323	62	35	1	505	564	552	613	2.8e-08	55.1
GME6260_g	C5J0G7#PHI:1075__PHI:2126#STE12__MGSTE12p#1047171#Zymoseptoria_tritici#reduced_virulence	44.444	54	28	1	513	564	591	644	3.77e-08	54.7
GME6260_g	A0A098DP11#PHI:1433#GzC2H102#5518#Fusarium_graminearum#unaffected_pathogenicity	38.571	70	40	2	520	587	233	301	5.56e-08	53.9
GME6260_g	Q8NK75#PHI:294#CST1#5462#Colletotrichum_lagenaria#loss_of_pathogenicity	34.211	76	48	1	491	564	546	621	5.85e-08	54.3
GME6260_g	E9F0Y0#PHI:10269#Mrst12_(MAA_05929)#568076#Metarhizium_robertsii#reduced_virulence	32.258	93	60	2	479	569	517	608	6.51e-08	53.9
GME6260_g	B6VCT8#PHI:2487#Ste12#40559#Botrytis_cinerea#reduced_virulence	34	100	47	3	483	564	525	623	6.8e-08	53.9
GME6260_g	Q70YY7#PHI:868#CLSTE12#290576#Colletotrichum_lindemuthianum#loss_of_pathogenicity	34.211	76	48	1	491	564	554	629	6.81e-08	53.9
GME6260_g	E9DSK0#PHI:7629#MaSte12#92637#Metarhizium_acridum#reduced_virulence	32.258	93	60	2	479	569	517	608	6.85e-08	53.9
GME6260_g	Q700F1#PHI:326#ACE2#5478#Candida_glabrata#increased_virulence_(hypervirulence)	39.063	64	33	3	520	581	530	589	9.43e-08	53.5
GME6260_g	Q59RR0#PHI:331#CaACE2#5476#Candida_albicans#loss_of_pathogenicity	33.766	77	45	4	509	581	641	715	9.82e-08	53.5
GME6260_g	I1RK97#PHI:1368#GzC2H029#5518#Fusarium_graminearum#unaffected_pathogenicity	26.991	226	127	9	382	581	136	349	1.16e-07	52.8
GME6260_g	I1RQG9#PHI:1378#GzC2H041#5518#Fusarium_graminearum#unaffected_pathogenicity	38.596	57	34	1	518	574	464	519	1.48e-07	52.8
GME6260_g	I1RQG9#PHI:1378#GzC2H041#5518#Fusarium_graminearum#unaffected_pathogenicity	32.184	87	47	4	475	561	460	534	3.24e-07	52
GME6260_g	G4NBR8#PHI:3810__PHI:4065#TDG2__MoMsn2#318829#Magnaporthe_oryzae#reduced_virulence__loss_of_pathogenicity	41.509	53	31	0	536	588	413	465	1.64e-07	52.4
GME6260_g	G4NBR8#PHI:3810__PHI:4065#TDG2__MoMsn2#318829#Magnaporthe_oryzae#reduced_virulence__loss_of_pathogenicity	38.182	55	33	1	511	564	416	470	9.4e-07	50.1
GME6260_g	Q96UQ9#PHI:268#MST12#318829#Magnaporthe_oryzae#loss_of_pathogenicity	41.071	56	31	1	511	564	560	615	1.65e-07	52.8
GME6260_g	G4N3L5#PHI:2122__PHI:2132__PHI:2164__PHI:2187#MST12p__MoHox8__MST12#318829#Magnaporthe_oryzae#loss_of_pathogenicity__reduced_virulence	41.071	56	31	1	511	564	560	615	1.65e-07	52.8
GME6260_g	J9VE33#PHI:2424__PHI:7868#Cn_Sp1__Crz1#5207#Cryptococcus_neoformans#reduced_virulence	44.776	67	31	3	520	581	951	1016	1.71e-07	52.8
GME6260_g	A7EP87#PHI:8602#SsSte12_(SS1G_07136)#5180#Sclerotinia_sclerotiorum#reduced_virulence	34.211	76	48	1	491	564	506	581	2.16e-07	52.4
GME6260_g	I1RRX1#PHI:1382#GzC2H045#5518#Fusarium_graminearum#reduced_virulence	38.71	62	37	1	526	587	399	459	2.28e-07	52
GME6260_g	Q5AMH6#PHI:3503#Cas5#5476#Candida_albicans#loss_of_pathogenicity__reduced_virulence	32	75	46	2	497	566	727	801	2.29e-07	52.4
GME6260_g	I1RRG4#PHI:1380#GzC2H043#5518#Fusarium_graminearum#unaffected_pathogenicity	25	132	82	3	444	574	79	194	2.4e-07	52
GME6260_g	Q6TGK1#PHI:694#STE12alpha_/_NOG2#552467#Cryptococcus_gattii_vgiii#reduced_virulence	37.255	51	32	0	520	570	520	570	2.53e-07	52.4
GME6260_g	I1RT19#PHI:1387#GzBrlA#5518#Fusarium_graminearum#unaffected_pathogenicity	32.292	96	50	3	484	564	511	606	2.68e-07	52
GME6260_g	Q9Y8E5#PHI:156#STE12alpha#5207#Cryptococcus_neoformans#unaffected_pathogenicity	37.255	51	32	0	520	570	514	564	5.09e-07	51.2
GME6260_g	O42722#PHI:470#STE12alpha#5207#Cryptococcus_neoformans#reduced_virulence	37.255	51	32	0	520	570	516	566	5.29e-07	51.2
GME6260_g	I1RTJ6#PHI:1389#GzC2H052#5518#Fusarium_graminearum#lethal	37.681	69	41	2	497	565	9	75	7.49e-07	50.8
GME6260_g	G2X1Q3#PHI:9377#VdMsn2_(VDAG_04227)#27337#Verticillium_dahliae#reduced_virulence	38.71	62	37	1	526	587	442	502	7.78e-07	50.4
GME6260_g	Q9UW14#PHI:185#RIM101#5476#Candida_albicans#reduced_virulence	26.549	113	65	4	476	581	210	311	7.84e-07	50.4
GME6260_g	Q9UW14#PHI:185#RIM101#5476#Candida_albicans#reduced_virulence	31.068	103	59	4	444	546	215	305	2.51e-06	48.9
GME6260_g	Q4WY67#PHI:3235#PacC#746128#Aspergillus_fumigatus#reduced_virulence	30.769	104	55	4	468	564	74	167	9.31e-07	50.4
GME6260_g	G4MU22#PHI:5637#PIG1#318829#Magnaporthe_oryzae#unaffected_pathogenicity	35.088	57	37	0	517	573	3	59	1.57e-06	49.7
GME6260_g	P0CS63#PHI:2749#Rim101#5207#Cryptococcus_neoformans#reduced_virulence	26.994	163	96	4	381	540	16	158	2.04e-06	49.3
GME6260_g	P0CS63#PHI:2749#Rim101#5207#Cryptococcus_neoformans#reduced_virulence	29.63	108	57	4	465	563	56	153	2.65e-06	48.9
GME6260_g	J9W1H7#PHI:4645#Rim101#5207#Cryptococcus_neoformans#loss_of_pathogenicity	26.38	163	97	4	381	540	16	158	2.07e-06	49.3
GME6260_g	J9W1H7#PHI:4645#Rim101#5207#Cryptococcus_neoformans#loss_of_pathogenicity	28.866	97	52	3	474	563	67	153	6.35e-06	47.8
GME6260_g	I1RAF0#PHI:1343#GzC2H003#5518#Fusarium_graminearum#reduced_virulence	33.333	105	48	5	476	569	101	194	2.56e-06	48.5
GME6260_g	Q9P413#PHI:314#PAC1#5180#Sclerotinia_sclerotiorum#reduced_virulence	24.242	132	55	4	433	564	46	132	7.19e-06	47.4
GME6552_g	I1RC07#PHI:1348__PHI:9602#GzC2H008__Ars2_(FGSG_01106)#5518#Fusarium_graminearum#reduced_virulence	68.427	909	227	21	4	897	7	870	0	1062
GME6595_g	I1RCM9#PHI:1354__PHI:11147#GzC2H014__Fg01350#5518#Fusarium_graminearum#reduced_virulence	44.737	570	213	25	94	601	63	592	2.5e-120	369
GME6595_g	Q4WG62#PHI:11029#NsdC_(Afu7g03910)#746128#Aspergillus_fumigatus#reduced_virulence	40.27	370	175	10	147	486	89	442	1.39e-66	228
GME6595_g	Q4WJ81#PHI:2509__PHI:9081#CrzA#746128#Aspergillus_fumigatus#loss_of_pathogenicity__reduced_virulence	40.909	110	56	1	268	368	528	637	5.56e-21	96.3
GME6595_g	C4Y985#PHI:2641#CRZ1#36911#Clavispora_lusitaniae#reduced_virulence	47.778	90	38	1	288	368	464	553	8.16e-21	95.1
GME6595_g	B8NNI1#PHI:9567#CrzA_(AFLA_127920)#5059#Aspergillus_flavus#reduced_virulence	40.909	110	56	1	268	368	523	632	1.13e-20	95.1
GME6595_g	E9E402#PHI:7114#Crz1#92637#Metarhizium_acridum#reduced_virulence	46.067	89	39	1	289	368	510	598	3.02e-20	93.6
GME6595_g	E9E402#PHI:7114#Crz1#92637#Metarhizium_acridum#reduced_virulence	32.857	70	42	1	316	380	509	578	6.32e-06	47.8
GME6595_g	A0A1P8DAB0#PHI:10896#CrzA#474922#Colletotrichum_gloeosporioides#reduced_virulence	46.067	89	39	1	289	368	465	553	3.08e-20	93.6
GME6595_g	I1RCM1#PHI:1353__PHI:11146#GzC2H013__Fg01341#5518#Fusarium_graminearum#reduced_virulence	46.067	89	39	1	289	368	494	582	3.33e-20	93.6
GME6595_g	G2WYW6#PHI:5078#VdCrz1#27337#Verticillium_dahliae#reduced_virulence	46.067	89	39	1	289	368	482	570	4.47e-20	93.2
GME6595_g	G4N4P0#PHI:2048__PHI:2059#MoCRZ1__MgCRZ1#318829#Magnaporthe_oryzae#reduced_virulence	46.067	89	39	1	289	368	501	589	5.63e-20	92.8
GME6595_g	Q6FJF0#PHI:2561#Crz1#5478#Candida_glabrata#reduced_virulence	48.889	90	37	1	288	368	521	610	6.24e-20	92.4
GME6595_g	Q6FJF0#PHI:2561#Crz1#5478#Candida_glabrata#reduced_virulence	35.714	70	40	1	316	380	521	590	1.61e-06	49.7
GME6595_g	J9VE33#PHI:2424__PHI:7868#Cn_Sp1__Crz1#5207#Cryptococcus_neoformans#reduced_virulence	47.917	96	41	4	284	370	940	1035	5.71e-19	90.1
GME6595_g	J9VE33#PHI:2424__PHI:7868#Cn_Sp1__Crz1#5207#Cryptococcus_neoformans#reduced_virulence	33.333	66	41	1	282	347	973	1035	3.47e-07	52
GME6595_g	I1RQG9#PHI:1378#GzC2H041#5518#Fusarium_graminearum#unaffected_pathogenicity	48.276	87	41	3	287	371	458	542	6.2e-18	86.3
GME6595_g	Q59RR0#PHI:331#CaACE2#5476#Candida_albicans#loss_of_pathogenicity	41.304	92	50	3	282	371	643	732	2.65e-15	78.2
GME6595_g	I1RK97#PHI:1368#GzC2H029#5518#Fusarium_graminearum#unaffected_pathogenicity	42.708	96	47	5	293	383	284	376	1.15e-14	74.7
GME6595_g	G2X1Q3#PHI:9377#VdMsn2_(VDAG_04227)#27337#Verticillium_dahliae#reduced_virulence	50	64	31	1	308	370	450	513	2.19e-13	71.6
GME6595_g	I1RRX1#PHI:1382#GzC2H045#5518#Fusarium_graminearum#reduced_virulence	40.86	93	52	2	308	399	407	497	5.87e-13	70.1
GME6595_g	I1RRX1#PHI:1382#GzC2H045#5518#Fusarium_graminearum#reduced_virulence	38.182	55	33	1	285	338	412	466	1.11e-06	50.1
GME6595_g	Q700F1#PHI:326#ACE2#5478#Candida_glabrata#increased_virulence_(hypervirulence)	36.697	109	58	6	270	371	502	606	2.25e-12	68.6
GME6595_g	A0A098DP11#PHI:1433#GzC2H102#5518#Fusarium_graminearum#unaffected_pathogenicity	43.21	81	42	2	286	362	224	304	6.05e-12	66.6
GME6595_g	A0A098DP11#PHI:1433#GzC2H102#5518#Fusarium_graminearum#unaffected_pathogenicity	29.63	81	53	2	286	362	254	334	3.88e-06	48.1
GME6595_g	G4NBR8#PHI:3810__PHI:4065#TDG2__MoMsn2#318829#Magnaporthe_oryzae#reduced_virulence__loss_of_pathogenicity	43.662	71	39	1	308	377	412	482	3.22e-11	64.7
GME6595_g	G4N6W9#PHI:2996#MGG_06507.6#318829#Magnaporthe_oryzae#reduced_virulence	35.802	81	50	1	286	364	150	230	6.38e-11	63.5
GME6595_g	G4N6W9#PHI:2996#MGG_06507.6#318829#Magnaporthe_oryzae#reduced_virulence	31.746	63	41	1	286	346	178	240	1.62e-06	49.3
GME6595_g	I1S8Y5#PHI:1434#GzC2H103#5518#Fusarium_graminearum#unaffected_pathogenicity	41.667	60	34	1	313	372	328	386	2.03e-10	61.6
GME6595_g	I1S8Y5#PHI:1434#GzC2H103#5518#Fusarium_graminearum#unaffected_pathogenicity	40.323	62	36	1	282	343	325	385	1.02e-06	50.1
GME6595_g	Q4P9P1#PHI:2237#Rbf1#5270#Ustilago_maydis#loss_of_pathogenicity	38.462	78	46	1	289	364	21	98	3.94e-10	60.8
GME6595_g	Q4P9P1#PHI:2237#Rbf1#5270#Ustilago_maydis#loss_of_pathogenicity	31.081	74	49	1	293	364	55	128	1.77e-08	55.5
GME6595_g	Q5AMH6#PHI:3503#Cas5#5476#Candida_albicans#loss_of_pathogenicity__reduced_virulence	44.444	72	33	2	286	355	746	812	4.18e-10	61.2
GME6595_g	A0A0D2X910#PHI:11062#ZafA_(FOXG_00370)#5507#Fusarium_oxysporum#reduced_virulence	38.043	92	55	1	289	378	541	632	5.74e-10	60.8
GME6595_g	A0A0D2X910#PHI:11062#ZafA_(FOXG_00370)#5507#Fusarium_oxysporum#reduced_virulence	35.897	78	48	1	289	364	513	590	7.56e-09	57
GME6595_g	I1RWF1#PHI:1403#GzC2H066#5518#Fusarium_graminearum#reduced_virulence	34.118	85	54	1	286	368	131	215	1.89e-09	58.5
GME6595_g	A0A0A1UVV3#PHI:10424#Cre1#568076#Metarhizium_robertsii#reduced_virulence__unaffected_pathogenicity	42.424	66	36	1	314	377	29	94	2.3e-09	58.2
GME6595_g	A0A0A1UVV3#PHI:10424#Cre1#568076#Metarhizium_robertsii#reduced_virulence__unaffected_pathogenicity	37.736	53	31	1	288	338	31	83	2.47e-06	48.5
GME6595_g	Q5A5S3#PHI:9906#Mig2#5476#Candida_albicans#unaffected_pathogenicity__reduced_virulence	45.283	53	27	1	314	364	16	68	2.41e-09	57
GME6595_g	Q5A5S3#PHI:9906#Mig2#5476#Candida_albicans#unaffected_pathogenicity__reduced_virulence	40	55	31	1	288	340	18	72	7.08e-07	49.7
GME6595_g	J4W5V1#PHI:3992__PHI:8630#BbcreA__CreA#176275#Beauveria_bassiana#reduced_virulence	42.424	66	36	1	314	377	31	96	3.75e-09	57.4
GME6595_g	J4W5V1#PHI:3992__PHI:8630#BbcreA__CreA#176275#Beauveria_bassiana#reduced_virulence	37.736	53	31	1	288	338	33	85	6.91e-06	47.4
GME6595_g	J9MZK9#PHI:2455#CRE1#5507#Fusarium_oxysporum#unaffected_pathogenicity	42.188	64	35	1	314	375	62	125	6.64e-09	57
GME6595_g	J9MZK9#PHI:2455#CRE1#5507#Fusarium_oxysporum#unaffected_pathogenicity	28.846	104	56	2	237	338	29	116	1.34e-06	49.7
GME6595_g	I1RG87#PHI:1358#GzC2H018#5518#Fusarium_graminearum#unaffected_pathogenicity	49.02	51	26	0	314	364	43	93	7.51e-09	57.4
GME6595_g	Q6TGK1#PHI:694#STE12alpha_/_NOG2#552467#Cryptococcus_gattii_vgiii#reduced_virulence	41.667	60	33	1	307	364	504	563	8.99e-09	57
GME6595_g	Q6TGK1#PHI:694#STE12alpha_/_NOG2#552467#Cryptococcus_gattii_vgiii#reduced_virulence	42.105	57	31	1	284	338	509	565	1.48e-07	53.1
GME6595_g	O42722#PHI:470#STE12alpha#5207#Cryptococcus_neoformans#reduced_virulence	41.667	60	33	1	307	364	500	559	9.47e-09	57
GME6595_g	O42722#PHI:470#STE12alpha#5207#Cryptococcus_neoformans#reduced_virulence	43.636	55	29	1	286	338	507	561	1.08e-06	50.4
GME6595_g	B8NGC8#PHI:9219#CreA_(AFLA_134680)#5059#Aspergillus_flavus#reduced_virulence__increased_virulence_(hypervirulence)	40.625	64	36	1	314	375	74	137	9.55e-09	56.2
GME6595_g	B8NGC8#PHI:9219#CreA_(AFLA_134680)#5059#Aspergillus_flavus#reduced_virulence__increased_virulence_(hypervirulence)	33.846	65	41	1	286	348	74	138	7.1e-07	50.4
GME6595_g	I1RZ85#PHI:1412#GzC2H079#5518#Fusarium_graminearum#unaffected_pathogenicity	42.188	64	35	1	314	375	62	125	9.82e-09	56.2
GME6595_g	E9F0Y0#PHI:10269#Mrst12_(MAA_05929)#568076#Metarhizium_robertsii#reduced_virulence	41.176	68	38	1	282	347	547	614	1.01e-08	56.6
GME6595_g	E9F0Y0#PHI:10269#Mrst12_(MAA_05929)#568076#Metarhizium_robertsii#reduced_virulence	45.455	44	24	0	321	364	560	603	1.19e-06	50.1
GME6595_g	Q9Y8E5#PHI:156#STE12alpha#5207#Cryptococcus_neoformans#unaffected_pathogenicity	35.556	90	46	3	308	385	499	588	1.1e-08	56.6
GME6595_g	Q9Y8E5#PHI:156#STE12alpha#5207#Cryptococcus_neoformans#unaffected_pathogenicity	42.105	57	31	1	284	338	503	559	7.7e-07	50.8
GME6595_g	A0A1D8PNL1#PHI:9905#Mig1#5476#Candida_albicans#unaffected_pathogenicity__reduced_virulence	38.095	63	37	1	313	373	28	90	1.15e-08	56.6
GME6595_g	E9DSK0#PHI:7629#MaSte12#92637#Metarhizium_acridum#reduced_virulence	41.176	68	38	1	282	347	547	614	1.25e-08	56.6
GME6595_g	E9DSK0#PHI:7629#MaSte12#92637#Metarhizium_acridum#reduced_virulence	45.455	44	24	0	321	364	560	603	1.36e-06	50.1
GME6595_g	Q96UQ9#PHI:268#MST12#318829#Magnaporthe_oryzae#loss_of_pathogenicity	40.625	64	36	1	277	338	553	616	1.7e-08	56.2
GME6595_g	Q96UQ9#PHI:268#MST12#318829#Magnaporthe_oryzae#loss_of_pathogenicity	37.313	67	42	0	321	387	571	637	1.49e-07	53.1
GME6595_g	G4N3L5#PHI:2122__PHI:2132__PHI:2164__PHI:2187#MST12p__MoHox8__MST12#318829#Magnaporthe_oryzae#loss_of_pathogenicity__reduced_virulence	40.625	64	36	1	277	338	553	616	1.7e-08	56.2
GME6595_g	G4N3L5#PHI:2122__PHI:2132__PHI:2164__PHI:2187#MST12p__MoHox8__MST12#318829#Magnaporthe_oryzae#loss_of_pathogenicity__reduced_virulence	37.313	67	42	0	321	387	571	637	1.49e-07	53.1
GME6595_g	C5J0G7#PHI:1075__PHI:2126#STE12__MGSTE12p#1047171#Zymoseptoria_tritici#reduced_virulence	42.373	59	32	1	282	338	587	645	1.88e-08	55.8
GME6595_g	A0A098DCV0#PHI:1401#GzC2H064#5518#Fusarium_graminearum#unaffected_pathogenicity	46.939	49	24	1	318	364	39	87	1.9e-08	55.8
GME6595_g	I1RBT2#PHI:1347#GzC2H007#5518#Fusarium_graminearum#reduced_virulence	36.842	76	46	1	289	362	544	619	2.08e-08	55.8
GME6595_g	I1RBT2#PHI:1347#GzC2H007#5518#Fusarium_graminearum#reduced_virulence	35.897	78	48	1	289	364	516	593	2.6e-08	55.5
GME6595_g	I1RT19#PHI:1387#GzBrlA#5518#Fusarium_graminearum#unaffected_pathogenicity	35	80	47	1	321	400	562	636	4.06e-08	54.7
GME6595_g	I1RT19#PHI:1387#GzBrlA#5518#Fusarium_graminearum#unaffected_pathogenicity	40	65	37	1	279	341	546	610	1.54e-07	53.1
GME6595_g	Q8NK75#PHI:294#CST1#5462#Colletotrichum_lagenaria#loss_of_pathogenicity	39.394	66	38	1	282	345	564	629	4.63e-08	54.7
GME6595_g	Q8NK75#PHI:294#CST1#5462#Colletotrichum_lagenaria#loss_of_pathogenicity	43.182	44	25	0	321	364	577	620	3.75e-06	48.5
GME6595_g	A3QX02#PHI:864#ZafA#746128#Aspergillus_fumigatus#loss_of_pathogenicity	37.5	72	45	0	297	368	417	488	4.8e-08	54.3
GME6595_g	A3QX02#PHI:864#ZafA#746128#Aspergillus_fumigatus#loss_of_pathogenicity	39.726	73	44	0	286	358	434	506	2.92e-07	52
GME6595_g	Q70YY7#PHI:868#CLSTE12#290576#Colletotrichum_lindemuthianum#loss_of_pathogenicity	39.394	66	38	1	282	345	572	637	7.33e-08	53.9
GME6595_g	Q70YY7#PHI:868#CLSTE12#290576#Colletotrichum_lindemuthianum#loss_of_pathogenicity	43.182	44	25	0	321	364	585	628	5.27e-06	48.1
GME6595_g	K7QX32#PHI:6606#PdSte12#36651#Penicillium_digitatum#reduced_virulence	37.5	64	38	1	282	343	559	622	8.5e-08	53.9
GME6595_g	K7QX32#PHI:6606#PdSte12#36651#Penicillium_digitatum#reduced_virulence	43.182	44	25	0	321	364	572	615	2.48e-06	48.9
GME6595_g	A0A2U8ZT94#PHI:9944#Ste12#5599#Alternaria_alternata#reduced_virulence	42.373	59	32	1	282	338	556	614	1.11e-07	53.5
GME6595_g	A0A2U8ZT94#PHI:9944#Ste12#5599#Alternaria_alternata#reduced_virulence	43.182	44	25	0	321	364	569	612	3.9e-06	48.5
GME6595_g	G4NGZ9#PHI:2051#COS1#318829#Magnaporthe_oryzae#increased_virulence_(hypervirulence)	32.468	77	50	1	290	364	187	263	1.44e-07	52.8
GME6595_g	B8NKI3#PHI:5494#MtfA#5059#Aspergillus_flavus#unaffected_pathogenicity__increased_virulence_(hypervirulence)	31.356	118	63	4	258	366	200	308	1.76e-07	52
GME6595_g	A7EP87#PHI:8602#SsSte12_(SS1G_07136)#5180#Sclerotinia_sclerotiorum#reduced_virulence	40.678	59	33	1	282	338	524	582	2.64e-07	52
GME6595_g	A7EP87#PHI:8602#SsSte12_(SS1G_07136)#5180#Sclerotinia_sclerotiorum#reduced_virulence	38.983	59	36	0	321	379	537	595	3.47e-07	51.6
GME6595_g	B6VCT8#PHI:2487#Ste12#40559#Botrytis_cinerea#reduced_virulence	40.678	59	33	1	282	338	566	624	3.07e-07	52
GME6595_g	B6VCT8#PHI:2487#Ste12#40559#Botrytis_cinerea#reduced_virulence	37.288	59	37	0	321	379	579	637	7.9e-07	50.8
GME6595_g	I1RRG4#PHI:1380#GzC2H043#5518#Fusarium_graminearum#unaffected_pathogenicity	31.395	86	54	3	284	364	98	183	4.43e-07	51.2
GME6595_g	A0A223HBP4#PHI:8920#ZafA#523103#Trichophyton_mentagrophytes#reduced_virulence	38.356	73	45	0	286	358	403	475	7.16e-07	50.4
GME6595_g	A0A223HBP4#PHI:8920#ZafA#523103#Trichophyton_mentagrophytes#reduced_virulence	35.294	68	44	0	297	364	386	453	3.47e-06	48.5
GME6595_g	I1S172#PHI:1420#GzC2H088#5518#Fusarium_graminearum#unaffected_pathogenicity	42.308	52	30	0	287	338	839	890	1.16e-06	50.1
GME6595_g	G1X9G7#PHI:7282#76g274#2813651#Orbilia_oligospora#reduced_virulence	35.106	94	32	4	244	334	132	199	1.27e-06	49.7
GME6595_g	I1RUM9#PHI:1396#GzC2H059#5518#Fusarium_graminearum#reduced_virulence	42.308	52	26	2	316	364	139	189	1.33e-06	50.1
GME6595_g	B9WGE7#PHI:4835#Csr1/ZAP1#42374#Candida_dubliniensis#reduced_virulence	36.842	76	44	2	289	362	615	688	1.41e-06	49.7
GME6595_g	A0A1C3YKH4#PHI:1377#GzC2H040#5518#Fusarium_graminearum#unaffected_pathogenicity	38.182	55	34	0	280	334	162	216	1.55e-06	49.7
GME6595_g	A0A1C3YJY3#PHI:1955#GzZC270#5518#Fusarium_graminearum#unaffected_pathogenicity	38.806	67	37	1	316	382	2	64	1.74e-06	49.7
GME6595_g	Q9C1R5#PHI:232#STE12a#5207#Cryptococcus_neoformans#reduced_virulence	32.787	61	39	1	286	344	392	452	1.95e-06	49.3
GME6595_g	G4N8B1#PHI:795#MGG_03451#318829#Magnaporthe_oryzae#reduced_virulence	36.066	61	34	3	285	341	149	208	2.22e-06	49.3
GME6595_g	I1RYG0#PHI:1410#GzC2H076#5518#Fusarium_graminearum#unaffected_pathogenicity	33.333	75	44	3	297	366	220	293	2.32e-06	48.1
GME6595_g	A0A098DFK7#PHI:1405#GzC2H069#5518#Fusarium_graminearum#unaffected_pathogenicity	32.632	95	50	4	279	364	6	95	3.29e-06	48.9
GME6595_g	I1RN37#PHI:1374#GzC2H037#5518#Fusarium_graminearum#unaffected_pathogenicity	40.385	52	31	0	313	364	27	78	3.61e-06	48.5
GME6595_g	Q5A0E5#PHI:10234#NRG1#5476#Candida_albicans#reduced_virulence	33.333	63	40	1	313	373	225	287	5.01e-06	47.4
GME6595_g	A0A2I7YRH9#PHI:8856#CgAzf1_(KY581593)#474922#Colletotrichum_gloeosporioides#reduced_virulence	32.432	74	48	1	291	362	275	348	5.67e-06	47.8
GME6595_g	G4MU22#PHI:5637#PIG1#318829#Magnaporthe_oryzae#unaffected_pathogenicity	40.816	49	29	0	317	365	2	50	5.71e-06	48.1
GME6595_g	Q9C410#PHI:209__PHI:7274#CaNRG1__NRG1#5476#Candida_albicans#reduced_virulence	33.333	63	40	1	313	373	225	287	6.15e-06	47
GME6595_g	Q4WXK4#PHI:2607#DvrA#746128#Aspergillus_fumigatus#increased_virulence_(hypervirulence)	32.381	105	60	5	291	391	115	212	6.73e-06	47.8
GME6595_g	Q4WCW8#PHI:3467#MtfA#746128#Aspergillus_fumigatus#reduced_virulence	35.849	53	32	1	316	366	272	324	7.11e-06	47
GME6595_g	G4NFL5#PHI:5644#FZC47#318829#Magnaporthe_oryzae#unaffected_pathogenicity	34.483	58	38	0	285	342	15	72	7.63e-06	47.8
GME6595_g	I1RTJ6#PHI:1389#GzC2H052#5518#Fusarium_graminearum#lethal	44	50	27	1	317	366	27	75	9.87e-06	47.4
GME6644_g	I1RRX1#PHI:1382#GzC2H045#5518#Fusarium_graminearum#reduced_virulence	46.604	530	190	20	75	580	71	531	5.3e-118	358
GME6644_g	G2X1Q3#PHI:9377#VdMsn2_(VDAG_04227)#27337#Verticillium_dahliae#reduced_virulence	43.513	632	250	28	1	580	1	577	1.01e-113	349
GME6644_g	G4NBR8#PHI:3810__PHI:4065#TDG2__MoMsn2#318829#Magnaporthe_oryzae#reduced_virulence__loss_of_pathogenicity	45.304	543	222	21	59	580	60	548	5.3e-109	336
GME6644_g	K7QX32#PHI:6606#PdSte12#36651#Penicillium_digitatum#reduced_virulence	37.324	142	70	7	412	538	524	661	3.91e-16	80.1
GME6644_g	Q6TGK1#PHI:694#STE12alpha_/_NOG2#552467#Cryptococcus_gattii_vgiii#reduced_virulence	56.452	62	24	2	445	504	505	565	3.95e-16	80.5
GME6644_g	Q9Y8E5#PHI:156#STE12alpha#5207#Cryptococcus_neoformans#unaffected_pathogenicity	56.452	62	24	2	445	504	499	559	9.46e-16	79.3
GME6644_g	I1RT19#PHI:1387#GzBrlA#5518#Fusarium_graminearum#unaffected_pathogenicity	40.171	117	56	5	421	524	517	632	1.08e-15	79
GME6644_g	O42722#PHI:470#STE12alpha#5207#Cryptococcus_neoformans#reduced_virulence	60.714	56	19	2	451	504	507	561	1.77e-15	78.2
GME6644_g	Q8NK75#PHI:294#CST1#5462#Colletotrichum_lagenaria#loss_of_pathogenicity	40.909	110	46	4	403	507	530	625	4.06e-15	77
GME6644_g	E9F0Y0#PHI:10269#Mrst12_(MAA_05929)#568076#Metarhizium_robertsii#reduced_virulence	51.389	72	29	3	438	504	535	605	5.62e-15	76.6
GME6644_g	E9DSK0#PHI:7629#MaSte12#92637#Metarhizium_acridum#reduced_virulence	51.389	72	29	3	438	504	535	605	6.36e-15	76.3
GME6644_g	B6VCT8#PHI:2487#Ste12#40559#Botrytis_cinerea#reduced_virulence	49.333	75	32	3	438	507	554	627	7.78e-15	76.3
GME6644_g	A7EP87#PHI:8602#SsSte12_(SS1G_07136)#5180#Sclerotinia_sclerotiorum#reduced_virulence	49.333	75	32	3	438	507	512	585	8.91e-15	75.9
GME6644_g	Q70YY7#PHI:868#CLSTE12#290576#Colletotrichum_lindemuthianum#loss_of_pathogenicity	49.333	75	32	3	438	507	560	633	1.13e-14	75.5
GME6644_g	C5J0G7#PHI:1075__PHI:2126#STE12__MGSTE12p#1047171#Zymoseptoria_tritici#reduced_virulence	42.056	107	45	6	415	508	547	649	1.35e-14	75.5
GME6644_g	Q96UQ9#PHI:268#MST12#318829#Magnaporthe_oryzae#loss_of_pathogenicity	39.623	106	50	5	430	524	538	640	2.19e-14	74.7
GME6644_g	G4N3L5#PHI:2122__PHI:2132__PHI:2164__PHI:2187#MST12p__MoHox8__MST12#318829#Magnaporthe_oryzae#loss_of_pathogenicity__reduced_virulence	39.623	106	50	5	430	524	538	640	2.19e-14	74.7
GME6644_g	A0A2U8ZT94#PHI:9944#Ste12#5599#Alternaria_alternata#reduced_virulence	50	72	30	3	438	504	544	614	2.49e-14	74.3
GME6644_g	I1RWV5#PHI:1746#GzZC061#5518#Fusarium_graminearum#unaffected_pathogenicity	43.243	74	39	2	431	504	86	156	4.95e-13	70.5
GME6644_g	A0A098DFK7#PHI:1405#GzC2H069#5518#Fusarium_graminearum#unaffected_pathogenicity	45.588	68	36	1	447	514	4	70	7.43e-13	70.1
GME6644_g	Q5AMH6#PHI:3503#Cas5#5476#Candida_albicans#loss_of_pathogenicity__reduced_virulence	43.59	78	39	4	431	505	727	802	1.19e-12	69.3
GME6644_g	I1RN37#PHI:1374#GzC2H037#5518#Fusarium_graminearum#unaffected_pathogenicity	47.619	63	30	2	441	503	20	79	8.03e-12	66.6
GME6644_g	Q9C1R5#PHI:232#STE12a#5207#Cryptococcus_neoformans#reduced_virulence	48.276	58	27	2	451	506	392	448	1.08e-11	65.9
GME6644_g	Q4WG62#PHI:11029#NsdC_(Afu7g03910)#746128#Aspergillus_fumigatus#reduced_virulence	44.262	61	33	1	445	505	237	296	1.17e-11	65.9
GME6644_g	I1RG87#PHI:1358#GzC2H018#5518#Fusarium_graminearum#unaffected_pathogenicity	54.545	55	24	1	448	502	40	93	1.3e-11	66.2
GME6644_g	A0A098DCV0#PHI:1401#GzC2H064#5518#Fusarium_graminearum#unaffected_pathogenicity	50	54	24	2	451	502	35	87	1.91e-11	65.5
GME6644_g	I1RZ85#PHI:1412#GzC2H079#5518#Fusarium_graminearum#unaffected_pathogenicity	29.197	137	76	4	372	506	1	118	6.26e-11	63.2
GME6644_g	I1RCM9#PHI:1354__PHI:11147#GzC2H014__Fg01350#5518#Fusarium_graminearum#reduced_virulence	39.241	79	43	2	445	519	283	360	8.85e-11	63.2
GME6644_g	B8NGC8#PHI:9219#CreA_(AFLA_134680)#5059#Aspergillus_flavus#reduced_virulence__increased_virulence_(hypervirulence)	39.13	92	53	2	417	506	40	130	1.11e-10	62.4
GME6644_g	G4NFL5#PHI:5644#FZC47#318829#Magnaporthe_oryzae#unaffected_pathogenicity	47.368	57	29	1	449	505	14	69	1.69e-10	62.4
GME6644_g	J9MZK9#PHI:2455#CRE1#5507#Fusarium_oxysporum#unaffected_pathogenicity	29.71	138	74	5	372	506	1	118	1.96e-10	61.6
GME6644_g	J4W5V1#PHI:3992__PHI:8630#BbcreA__CreA#176275#Beauveria_bassiana#reduced_virulence	49.231	65	29	3	444	506	25	87	3.03e-10	60.8
GME6644_g	A0A0A1UVV3#PHI:10424#Cre1#568076#Metarhizium_robertsii#reduced_virulence__unaffected_pathogenicity	46.032	63	31	2	446	506	24	85	3.93e-10	60.5
GME6644_g	I1RTJ6#PHI:1389#GzC2H052#5518#Fusarium_graminearum#lethal	52	50	22	2	454	503	27	74	5.83e-10	60.5
GME6644_g	A3QX02#PHI:864#ZafA#746128#Aspergillus_fumigatus#loss_of_pathogenicity	48.333	60	30	1	445	504	428	486	7.06e-10	60.1
GME6644_g	I1RD84#PHI:1355#GzC2H015#5518#Fusarium_graminearum#unaffected_pathogenicity	41.772	79	35	4	438	505	241	319	1.14e-09	58.9
GME6644_g	B8NNI1#PHI:9567#CrzA_(AFLA_127920)#5059#Aspergillus_flavus#reduced_virulence	38.462	78	43	3	427	504	521	593	1.51e-09	59.3
GME6644_g	B8NNI1#PHI:9567#CrzA_(AFLA_127920)#5059#Aspergillus_flavus#reduced_virulence	32.584	89	48	3	437	516	557	642	1.48e-08	56.2
GME6644_g	Q59U10#PHI:3798__PHI:6672#Bcr1#5476#Candida_albicans#reduced_virulence	56.522	46	19	1	458	503	173	217	1.71e-09	58.9
GME6644_g	A0A223HBP4#PHI:8920#ZafA#523103#Trichophyton_mentagrophytes#reduced_virulence	46.667	60	31	1	445	504	397	455	2.07e-09	58.5
GME6644_g	Q5A5S3#PHI:9906#Mig2#5476#Candida_albicans#unaffected_pathogenicity__reduced_virulence	43.939	66	33	3	442	504	6	70	2.12e-09	57
GME6644_g	Q4WJ81#PHI:2509__PHI:9081#CrzA#746128#Aspergillus_fumigatus#loss_of_pathogenicity__reduced_virulence	38.462	78	43	3	427	504	526	598	2.22e-09	58.5
GME6644_g	Q4WJ81#PHI:2509__PHI:9081#CrzA#746128#Aspergillus_fumigatus#loss_of_pathogenicity__reduced_virulence	32.941	85	47	2	441	516	564	647	1.88e-08	55.8
GME6644_g	A0A1C3YJY3#PHI:1955#GzZC270#5518#Fusarium_graminearum#unaffected_pathogenicity	46.429	56	29	1	453	508	2	56	2.25e-09	58.5
GME6644_g	A0A1D8PNL1#PHI:9905#Mig1#5476#Candida_albicans#unaffected_pathogenicity__reduced_virulence	38.158	76	44	2	431	504	9	83	2.38e-09	58.5
GME6644_g	G4N4P0#PHI:2048__PHI:2059#MoCRZ1__MgCRZ1#318829#Magnaporthe_oryzae#reduced_virulence	34.737	95	55	2	410	504	463	550	2.95e-09	58.2
GME6644_g	C4Y985#PHI:2641#CRZ1#36911#Clavispora_lusitaniae#reduced_virulence	44.231	52	28	1	453	504	464	514	3.25e-09	58.2
GME6644_g	Q5A0E5#PHI:10234#NRG1#5476#Candida_albicans#reduced_virulence	36.25	80	47	3	446	522	221	299	3.83e-09	56.6
GME6644_g	Q9C410#PHI:209__PHI:7274#CaNRG1__NRG1#5476#Candida_albicans#reduced_virulence	36.25	80	47	3	446	522	221	299	4.35e-09	56.6
GME6644_g	E9E402#PHI:7114#Crz1#92637#Metarhizium_acridum#reduced_virulence	43.396	53	29	1	452	504	508	559	4.96e-09	57.4
GME6644_g	E9E402#PHI:7114#Crz1#92637#Metarhizium_acridum#reduced_virulence	34.118	85	46	2	441	516	525	608	1.2e-08	56.2
GME6644_g	G2WYW6#PHI:5078#VdCrz1#27337#Verticillium_dahliae#reduced_virulence	38.462	65	38	2	440	504	469	531	5.04e-09	57.4
GME6644_g	I1RCM1#PHI:1353__PHI:11146#GzC2H013__Fg01341#5518#Fusarium_graminearum#reduced_virulence	43.396	53	29	1	452	504	492	543	5.79e-09	57.4
GME6644_g	Q197G0#PHI:683#NRG1#5207#Cryptococcus_neoformans#reduced_virulence	46.667	60	29	2	447	504	89	147	6.2e-09	56.6
GME6644_g	A0A1P8DAB0#PHI:10896#CrzA#474922#Colletotrichum_gloeosporioides#reduced_virulence	43.396	53	29	1	452	504	463	514	6.39e-09	57
GME6644_g	A0A1P8DAB0#PHI:10896#CrzA#474922#Colletotrichum_gloeosporioides#reduced_virulence	32.941	85	47	2	441	516	480	563	2.23e-08	55.5
GME6644_g	I1RUM9#PHI:1396#GzC2H059#5518#Fusarium_graminearum#reduced_virulence	42.105	76	38	4	443	514	129	202	7.88e-09	57
GME6644_g	I1S8Y5#PHI:1434#GzC2H103#5518#Fusarium_graminearum#unaffected_pathogenicity	38.158	76	46	1	430	505	308	382	7.99e-09	56.2
GME6644_g	Q4WXK4#PHI:2607#DvrA#746128#Aspergillus_fumigatus#increased_virulence_(hypervirulence)	33.043	115	63	5	389	503	60	160	1.05e-08	56.6
GME6644_g	P10069#PHI:9955#BrlA#746128#Aspergillus_fumigatus#reduced_virulence	52.632	57	21	4	453	504	320	375	1.97e-08	55.1
GME6644_g	Q6FJF0#PHI:2561#Crz1#5478#Candida_glabrata#reduced_virulence	42.308	52	29	1	453	504	521	571	2.03e-08	55.5
GME6644_g	G4N8B1#PHI:795#MGG_03451#318829#Magnaporthe_oryzae#reduced_virulence	45.313	64	30	3	443	503	142	203	2.05e-08	55.5
GME6644_g	A0A0D2X910#PHI:11062#ZafA_(FOXG_00370)#5507#Fusarium_oxysporum#reduced_virulence	40.964	83	38	4	442	517	524	602	2.5e-08	55.1
GME6644_g	J5JC27#PHI:9426#BrlA_(BBA_07544)#176275#Beauveria_bassiana#reduced_virulence	48	50	24	2	458	505	277	326	7.6e-08	53.1
GME6644_g	I1RBT2#PHI:1347#GzC2H007#5518#Fusarium_graminearum#reduced_virulence	44.286	70	31	3	442	504	527	595	9.7e-08	53.1
GME6644_g	I1S832#PHI:1723#GzZC038#5518#Fusarium_graminearum#unaffected_pathogenicity	39.655	58	34	1	447	504	25	81	1.02e-07	53.5
GME6644_g	Q700F1#PHI:326#ACE2#5478#Candida_glabrata#increased_virulence_(hypervirulence)	30.909	110	53	5	417	504	469	577	1.46e-07	52.8
GME6644_g	G4MRM4#PHI:5651#FZC54#318829#Magnaporthe_oryzae#unaffected_pathogenicity	44.231	52	28	1	453	504	40	90	1.51e-07	52.8
GME6644_g	G4MU22#PHI:5637#PIG1#318829#Magnaporthe_oryzae#unaffected_pathogenicity	42.308	52	29	1	453	504	1	51	1.77e-07	52.8
GME6644_g	I1RQG9#PHI:1378#GzC2H041#5518#Fusarium_graminearum#unaffected_pathogenicity	39.706	68	34	3	440	502	471	536	3.51e-07	51.6
GME6644_g	I1S172#PHI:1420#GzC2H088#5518#Fusarium_graminearum#unaffected_pathogenicity	39.623	53	31	1	453	505	840	891	4.82e-07	51.2
GME6644_g	B8NKI3#PHI:5494#MtfA#5059#Aspergillus_flavus#unaffected_pathogenicity__increased_virulence_(hypervirulence)	35.938	64	38	2	453	514	256	318	5.62e-07	50.1
GME6644_g	I1RYG0#PHI:1410#GzC2H076#5518#Fusarium_graminearum#unaffected_pathogenicity	42.308	52	27	2	453	502	241	291	1.1e-06	49.3
GME6644_g	G1X9G7#PHI:7282#76g274#2813651#Orbilia_oligospora#reduced_virulence	41.818	55	31	1	446	500	146	199	1.19e-06	49.7
GME6644_g	I1RK97#PHI:1368#GzC2H029#5518#Fusarium_graminearum#unaffected_pathogenicity	36	50	30	1	453	500	309	358	1.74e-06	48.9
GME6644_g	A0A1C3YKH4#PHI:1377#GzC2H040#5518#Fusarium_graminearum#unaffected_pathogenicity	40	55	32	1	446	500	163	216	1.8e-06	49.3
GME6644_g	I1SAT3#PHI:1438#GzC2H107#5518#Fusarium_graminearum#unaffected_pathogenicity	31.111	90	41	2	419	508	10	78	2.71e-06	44.3
GME6644_g	A0A2I7YRH9#PHI:8856#CgAzf1_(KY581593)#474922#Colletotrichum_gloeosporioides#reduced_virulence	39.655	58	30	3	451	504	238	294	3.05e-06	48.1
GME6644_g	I1RZD4#PHI:1413#GzC2H080#5518#Fusarium_graminearum#unaffected_pathogenicity	30.496	141	73	7	396	532	31	150	4.78e-06	48.1
GME6644_g	G4N6W9#PHI:2996#MGG_06507.6#318829#Magnaporthe_oryzae#reduced_virulence	39.286	56	31	2	451	504	178	232	5.04e-06	47.8
GME6644_g	J7HBZ2#PHI:6935#BbpacC#176275#Beauveria_bassiana#reduced_virulence	29.114	158	84	8	440	578	73	221	6.66e-06	47.4
GME6644_g	I1RCI2#PHI:1350#GzC2H010#5518#Fusarium_graminearum#unaffected_pathogenicity	35.211	71	38	3	441	504	126	195	8.4e-06	46.2
GME6761_g	A0A1C3YLC9#PHI:1384#GzC2H047#5518#Fusarium_graminearum#reduced_virulence	55.906	254	67	11	98	344	93	308	3.94e-60	196
GME7001_g	A0A0E0RXI2#PHI:1422#GzC2H090#5518#Fusarium_graminearum#reduced_virulence	45.937	603	241	22	80	661	63	601	2.99e-147	439
GME7001_g	G4MV99#PHI:2133#MoHox3#318829#Magnaporthe_oryzae#reduced_virulence	32.031	128	56	6	525	648	389	489	3.92e-11	65.1
GME7001_g	A0A098DPD9#PHI:1512#GzHOME010#5518#Fusarium_graminearum#unaffected_pathogenicity	27.778	144	73	5	520	660	230	345	1.86e-09	59.3
GME7001_g	A0A1C3YLV1#PHI:1513#GzHOME011#5518#Fusarium_graminearum#unaffected_pathogenicity	29.231	130	61	5	523	648	262	364	1.04e-08	57
GME7001_g	I1RU67#PHI:1392#GzC2H055#5518#Fusarium_graminearum#unaffected_pathogenicity	25.833	120	62	4	522	641	289	381	5.66e-08	54.3
GME7001_g	K3W372#PHI:12041#FpHtf3_(FPSE_00937)#101028#Fusarium_pseudograminearum#reduced_virulence	26.718	131	65	6	523	649	411	514	2.72e-07	52.4
GME7001_g	A0A0E0S972#PHI:1514#GzHOME012#5518#Fusarium_graminearum#unaffected_pathogenicity	26.718	131	65	6	523	649	411	514	2.75e-07	52.4
GME7001_g	A0A098E2F3#PHI:1425#GzC2H093#5518#Fusarium_graminearum#reduced_virulence	24.219	128	67	4	524	648	283	383	1.01e-06	50.4
GME7001_g	A0A1C3YMN8#PHI:1361#GzC2H021#5518#Fusarium_graminearum#unaffected_pathogenicity	26.613	124	59	5	522	641	282	377	8.15e-06	47.4
GME7593_g	Q4P9P1#PHI:2237#Rbf1#5270#Ustilago_maydis#loss_of_pathogenicity	56.757	148	52	3	1	138	1	146	8.56e-52	177
GME7593_g	G4N6W9#PHI:2996#MGG_06507.6#318829#Magnaporthe_oryzae#reduced_virulence	63.158	114	38	2	14	127	150	259	3.09e-38	142
GME7593_g	I1RWF1#PHI:1403#GzC2H066#5518#Fusarium_graminearum#reduced_virulence	62.281	114	39	2	14	127	131	240	7.82e-38	140
GME7593_g	A0A2I7YRH9#PHI:8856#CgAzf1_(KY581593)#474922#Colletotrichum_gloeosporioides#reduced_virulence	36.029	136	85	1	12	147	236	369	1.38e-25	106
GME7593_g	B9WGE7#PHI:4835#Csr1/ZAP1#42374#Candida_dubliniensis#reduced_virulence	47.273	110	52	3	17	126	585	688	5.56e-25	105
GME7593_g	B9WGE7#PHI:4835#Csr1/ZAP1#42374#Candida_dubliniensis#reduced_virulence	43.59	117	58	3	16	128	552	664	1.07e-20	92.8
GME7593_g	B9WGE7#PHI:4835#Csr1/ZAP1#42374#Candida_dubliniensis#reduced_virulence	34.426	61	36	2	14	74	640	696	2.21e-06	48.1
GME7593_g	I1RRG4#PHI:1380#GzC2H043#5518#Fusarium_graminearum#unaffected_pathogenicity	38.971	136	72	4	6	132	54	187	3.56e-23	99.8
GME7593_g	I1RRG4#PHI:1380#GzC2H043#5518#Fusarium_graminearum#unaffected_pathogenicity	34.167	120	75	3	14	131	100	217	3.35e-16	78.6
GME7593_g	A0A0D2X910#PHI:11062#ZafA_(FOXG_00370)#5507#Fusarium_oxysporum#reduced_virulence	42.623	122	64	3	14	135	510	625	2e-22	97.8
GME7593_g	A0A0D2X910#PHI:11062#ZafA_(FOXG_00370)#5507#Fusarium_oxysporum#reduced_virulence	30.909	165	69	7	16	138	438	599	8.11e-15	74.7
GME7593_g	I1RBT2#PHI:1347#GzC2H007#5518#Fusarium_graminearum#reduced_virulence	42.857	119	63	3	17	135	514	627	3.95e-22	97.1
GME7593_g	I1RBT2#PHI:1347#GzC2H007#5518#Fusarium_graminearum#reduced_virulence	33.588	131	72	5	11	128	437	565	2.86e-15	76.3
GME7593_g	I1RBT2#PHI:1347#GzC2H007#5518#Fusarium_graminearum#reduced_virulence	38.298	94	54	2	7	100	534	623	2.55e-12	67
GME7593_g	A0A098DP11#PHI:1433#GzC2H102#5518#Fusarium_graminearum#unaffected_pathogenicity	37.302	126	77	1	7	132	217	340	1.46e-21	94.7
GME7593_g	A3QX02#PHI:864#ZafA#746128#Aspergillus_fumigatus#loss_of_pathogenicity	37.671	146	75	3	23	168	441	570	5.84e-21	93.2
GME7593_g	A3QX02#PHI:864#ZafA#746128#Aspergillus_fumigatus#loss_of_pathogenicity	39.535	86	49	2	14	99	462	544	2.81e-12	66.6
GME7593_g	A3QX02#PHI:864#ZafA#746128#Aspergillus_fumigatus#loss_of_pathogenicity	31.008	129	67	5	18	128	360	484	7.72e-11	62
GME7593_g	A0A223HBP4#PHI:8920#ZafA#523103#Trichophyton_mentagrophytes#reduced_virulence	38.519	135	72	4	23	157	410	533	2.43e-19	88.2
GME7593_g	A0A223HBP4#PHI:8920#ZafA#523103#Trichophyton_mentagrophytes#reduced_virulence	43.564	101	50	3	16	113	372	468	3.52e-18	84.7
GME7593_g	A0A1D8PNL1#PHI:9905#Mig1#5476#Candida_albicans#unaffected_pathogenicity__reduced_virulence	59.016	61	23	1	42	102	27	85	2.8e-15	75.9
GME7593_g	A0A1D8PNL1#PHI:9905#Mig1#5476#Candida_albicans#unaffected_pathogenicity__reduced_virulence	42.373	59	32	1	14	72	29	85	1.59e-09	58.2
GME7593_g	G4NGZ9#PHI:2051#COS1#318829#Magnaporthe_oryzae#increased_virulence_(hypervirulence)	30.081	123	81	3	9	131	178	295	8.83e-15	74.3
GME7593_g	G4NGZ9#PHI:2051#COS1#318829#Magnaporthe_oryzae#increased_virulence_(hypervirulence)	33.696	92	57	2	37	128	176	263	1.45e-10	61.2
GME7593_g	A0A0A1UVV3#PHI:10424#Cre1#568076#Metarhizium_robertsii#reduced_virulence__unaffected_pathogenicity	61.29	62	20	2	41	100	24	83	1.92e-14	72.8
GME7593_g	A0A0A1UVV3#PHI:10424#Cre1#568076#Metarhizium_robertsii#reduced_virulence__unaffected_pathogenicity	44.828	58	30	1	13	70	28	83	2.25e-09	57
GME7593_g	A0A0A1UVV3#PHI:10424#Cre1#568076#Metarhizium_robertsii#reduced_virulence__unaffected_pathogenicity	36.508	63	40	0	71	133	24	86	7.05e-06	46.2
GME7593_g	J9MZK9#PHI:2455#CRE1#5507#Fusarium_oxysporum#unaffected_pathogenicity	61.404	57	20	1	44	100	62	116	3.38e-14	72
GME7593_g	J9MZK9#PHI:2455#CRE1#5507#Fusarium_oxysporum#unaffected_pathogenicity	41.176	68	37	2	4	70	51	116	1.58e-09	57.8
GME7593_g	J9MZK9#PHI:2455#CRE1#5507#Fusarium_oxysporum#unaffected_pathogenicity	36.667	60	36	1	74	133	62	119	7.31e-06	46.2
GME7593_g	I1RZ85#PHI:1412#GzC2H079#5518#Fusarium_graminearum#unaffected_pathogenicity	61.404	57	20	1	44	100	62	116	3.46e-14	72
GME7593_g	I1RZ85#PHI:1412#GzC2H079#5518#Fusarium_graminearum#unaffected_pathogenicity	41.935	62	34	1	9	70	57	116	2.1e-09	57.4
GME7593_g	I1RZ85#PHI:1412#GzC2H079#5518#Fusarium_graminearum#unaffected_pathogenicity	36.667	60	36	1	74	133	62	119	6.2e-06	46.6
GME7593_g	B8NGC8#PHI:9219#CreA_(AFLA_134680)#5059#Aspergillus_flavus#reduced_virulence__increased_virulence_(hypervirulence)	61.404	57	20	1	44	100	74	128	3.52e-14	72
GME7593_g	B8NGC8#PHI:9219#CreA_(AFLA_134680)#5059#Aspergillus_flavus#reduced_virulence__increased_virulence_(hypervirulence)	41.379	58	32	1	13	70	73	128	1.4e-08	54.7
GME7593_g	J4W5V1#PHI:3992__PHI:8630#BbcreA__CreA#176275#Beauveria_bassiana#reduced_virulence	61.404	57	20	1	44	100	31	85	4.5e-14	71.6
GME7593_g	J4W5V1#PHI:3992__PHI:8630#BbcreA__CreA#176275#Beauveria_bassiana#reduced_virulence	39.13	69	40	1	2	70	19	85	1.4e-09	57.8
GME7593_g	J4W5V1#PHI:3992__PHI:8630#BbcreA__CreA#176275#Beauveria_bassiana#reduced_virulence	36.923	65	41	0	69	133	24	88	7.2e-06	46.2
GME7593_g	Q5KBN3#PHI:3997#Znf2#5207#Cryptococcus_neoformans#reduced_virulence__unaffected_pathogenicity	35.106	94	58	2	8	98	109	202	5.94e-14	71.6
GME7593_g	Q5KBN3#PHI:3997#Znf2#5207#Cryptococcus_neoformans#reduced_virulence__unaffected_pathogenicity	40.984	61	34	1	11	69	143	203	1.37e-07	51.6
GME7593_g	Q5A5S3#PHI:9906#Mig2#5476#Candida_albicans#unaffected_pathogenicity__reduced_virulence	59.322	59	22	1	44	102	16	72	1.28e-13	68.9
GME7593_g	Q5A5S3#PHI:9906#Mig2#5476#Candida_albicans#unaffected_pathogenicity__reduced_virulence	36.486	74	43	2	1	72	1	72	1.66e-08	53.9
GME7593_g	Q5A5S3#PHI:9906#Mig2#5476#Candida_albicans#unaffected_pathogenicity__reduced_virulence	38.182	55	32	1	74	128	16	68	6.07e-06	45.8
GME7593_g	I1RAF0#PHI:1343#GzC2H003#5518#Fusarium_graminearum#reduced_virulence	36.735	98	55	3	8	98	91	188	1.59e-12	66.6
GME7593_g	J9W1H7#PHI:4645#Rim101#5207#Cryptococcus_neoformans#loss_of_pathogenicity	35.87	92	51	2	16	101	67	156	1.65e-12	67.8
GME7593_g	Q4WG62#PHI:11029#NsdC_(Afu7g03910)#746128#Aspergillus_fumigatus#reduced_virulence	38.75	80	45	2	23	102	222	297	2e-12	67.4
GME7593_g	Q4WG62#PHI:11029#NsdC_(Afu7g03910)#746128#Aspergillus_fumigatus#reduced_virulence	32.292	96	61	2	53	148	222	313	1.22e-09	58.5
GME7593_g	Q4WG62#PHI:11029#NsdC_(Afu7g03910)#746128#Aspergillus_fumigatus#reduced_virulence	37.097	62	35	2	11	72	240	297	1.92e-06	48.5
GME7593_g	I1RCM9#PHI:1354__PHI:11147#GzC2H014__Fg01350#5518#Fusarium_graminearum#reduced_virulence	38.75	80	45	2	23	102	268	343	2.66e-12	66.6
GME7593_g	I1RCM9#PHI:1354__PHI:11147#GzC2H014__Fg01350#5518#Fusarium_graminearum#reduced_virulence	30.208	96	63	2	53	148	268	359	5.76e-09	56.2
GME7593_g	I1RCM9#PHI:1354__PHI:11147#GzC2H014__Fg01350#5518#Fusarium_graminearum#reduced_virulence	37.097	62	35	2	11	72	286	343	2.13e-06	48.1
GME7593_g	P0CS63#PHI:2749#Rim101#5207#Cryptococcus_neoformans#reduced_virulence	35.106	94	53	2	16	103	67	158	3.92e-12	66.6
GME7593_g	Q59RR0#PHI:331#CaACE2#5476#Candida_albicans#loss_of_pathogenicity	33.333	105	65	2	32	136	635	734	6.33e-12	65.9
GME7593_g	Q59RR0#PHI:331#CaACE2#5476#Candida_albicans#loss_of_pathogenicity	28.155	103	67	3	2	102	635	732	6.1e-09	56.2
GME7593_g	Q700F1#PHI:326#ACE2#5478#Candida_glabrata#increased_virulence_(hypervirulence)	33.333	87	53	2	14	100	521	602	8.5e-12	65.5
GME7593_g	Q700F1#PHI:326#ACE2#5478#Candida_glabrata#increased_virulence_(hypervirulence)	30.303	99	64	2	43	141	520	613	7.52e-10	59.3
GME7593_g	I1RQG9#PHI:1378#GzC2H041#5518#Fusarium_graminearum#unaffected_pathogenicity	33.333	84	51	2	46	129	459	537	9.33e-12	65.1
GME7593_g	I1RQG9#PHI:1378#GzC2H041#5518#Fusarium_graminearum#unaffected_pathogenicity	36.145	83	48	2	16	98	459	536	1.29e-11	64.7
GME7593_g	I1RCM1#PHI:1353__PHI:11146#GzC2H013__Fg01341#5518#Fusarium_graminearum#reduced_virulence	28.205	156	91	5	13	154	490	638	2.65e-11	63.9
GME7593_g	Q4WJ81#PHI:2509__PHI:9081#CrzA#746128#Aspergillus_fumigatus#loss_of_pathogenicity__reduced_virulence	34.694	98	53	3	13	103	545	638	4.37e-11	63.2
GME7593_g	Q4WJ81#PHI:2509__PHI:9081#CrzA#746128#Aspergillus_fumigatus#loss_of_pathogenicity__reduced_virulence	30.12	83	49	2	53	128	553	633	1.04e-07	52.4
GME7593_g	Q6FJF0#PHI:2561#Crz1#5478#Candida_glabrata#reduced_virulence	33.645	107	60	3	16	115	521	623	5.63e-11	62.8
GME7593_g	G2WYW6#PHI:5078#VdCrz1#27337#Verticillium_dahliae#reduced_virulence	33.673	98	54	3	13	103	478	571	1.28e-10	61.6
GME7593_g	G2WYW6#PHI:5078#VdCrz1#27337#Verticillium_dahliae#reduced_virulence	27.551	98	60	3	38	128	473	566	8.72e-08	52.8
GME7593_g	C4Y985#PHI:2641#CRZ1#36911#Clavispora_lusitaniae#reduced_virulence	33.673	98	54	3	13	103	461	554	1.42e-10	61.2
GME7593_g	C4Y985#PHI:2641#CRZ1#36911#Clavispora_lusitaniae#reduced_virulence	29.167	96	57	3	38	126	456	547	1.21e-08	55.5
GME7593_g	C4Y985#PHI:2641#CRZ1#36911#Clavispora_lusitaniae#reduced_virulence	35.294	68	35	2	14	74	490	555	5.02e-07	50.1
GME7593_g	E9E402#PHI:7114#Crz1#92637#Metarhizium_acridum#reduced_virulence	33.673	98	54	3	13	103	506	599	1.53e-10	61.2
GME7593_g	E9E402#PHI:7114#Crz1#92637#Metarhizium_acridum#reduced_virulence	27.551	98	60	3	38	128	501	594	6.57e-08	53.1
GME7593_g	J9VE33#PHI:2424__PHI:7868#Cn_Sp1__Crz1#5207#Cryptococcus_neoformans#reduced_virulence	32.967	91	56	2	16	103	944	1032	1.56e-10	61.6
GME7593_g	J9VE33#PHI:2424__PHI:7868#Cn_Sp1__Crz1#5207#Cryptococcus_neoformans#reduced_virulence	29.67	91	59	2	41	128	939	1027	5.42e-08	53.5
GME7593_g	J9VE33#PHI:2424__PHI:7868#Cn_Sp1__Crz1#5207#Cryptococcus_neoformans#reduced_virulence	37.179	78	43	3	7	81	965	1039	1.11e-07	52.4
GME7593_g	A0A1P8DAB0#PHI:10896#CrzA#474922#Colletotrichum_gloeosporioides#reduced_virulence	33.673	98	54	3	13	103	461	554	1.62e-10	61.2
GME7593_g	A0A1P8DAB0#PHI:10896#CrzA#474922#Colletotrichum_gloeosporioides#reduced_virulence	27.551	98	60	3	38	128	456	549	6.53e-08	53.1
GME7593_g	B8NNI1#PHI:9567#CrzA_(AFLA_127920)#5059#Aspergillus_flavus#reduced_virulence	33.673	98	54	3	13	103	540	633	1.62e-10	61.2
GME7593_g	B8NNI1#PHI:9567#CrzA_(AFLA_127920)#5059#Aspergillus_flavus#reduced_virulence	30.12	83	49	2	53	128	548	628	7.38e-08	52.8
GME7593_g	G4N4P0#PHI:2048__PHI:2059#MoCRZ1__MgCRZ1#318829#Magnaporthe_oryzae#reduced_virulence	33.673	98	54	3	13	103	497	590	1.64e-10	61.2
GME7593_g	G4N4P0#PHI:2048__PHI:2059#MoCRZ1__MgCRZ1#318829#Magnaporthe_oryzae#reduced_virulence	28.571	98	59	3	38	128	492	585	3.32e-08	53.9
GME7593_g	I1RK97#PHI:1368#GzC2H029#5518#Fusarium_graminearum#unaffected_pathogenicity	34.783	92	55	3	16	104	277	366	2.68e-10	60.1
GME7593_g	I1RK97#PHI:1368#GzC2H029#5518#Fusarium_graminearum#unaffected_pathogenicity	37.838	74	31	3	15	87	308	367	1.28e-07	51.6
GME7593_g	I1RK97#PHI:1368#GzC2H029#5518#Fusarium_graminearum#unaffected_pathogenicity	30.097	103	65	4	29	126	258	358	1.31e-06	48.5
GME7593_g	A0A1C3YLC9#PHI:1384#GzC2H047#5518#Fusarium_graminearum#reduced_virulence	50	50	25	0	53	102	287	336	3.93e-10	59.3
GME7593_g	A0A1C3YLC9#PHI:1384#GzC2H047#5518#Fusarium_graminearum#reduced_virulence	41.176	51	30	0	23	73	287	337	1.5e-06	48.1
GME7593_g	J9WUP1#PHI:3720#PdpacC#36651#Penicillium_digitatum#reduced_virulence	31.868	91	54	2	16	100	57	145	1.63e-09	58.2
GME7593_g	Q870A3#PHI:315__PHI:7241#PacC#5507#Fusarium_oxysporum#reduced_virulence__increased_virulence_(hypervirulence)	31.461	89	53	2	18	100	63	149	3.3e-09	57
GME7593_g	I1RT19#PHI:1387#GzBrlA#5518#Fusarium_graminearum#unaffected_pathogenicity	36.667	90	52	3	60	149	540	624	3.73e-09	57
GME7593_g	I1RT19#PHI:1387#GzBrlA#5518#Fusarium_graminearum#unaffected_pathogenicity	42.029	69	37	2	6	73	544	610	3.19e-07	50.8
GME7593_g	I1RT19#PHI:1387#GzBrlA#5518#Fusarium_graminearum#unaffected_pathogenicity	43.396	53	28	1	48	100	557	607	2.01e-06	48.5
GME7593_g	A0A1C3YKN0#PHI:1431__PHI:5693#Pac1#5518#Fusarium_graminearum#unaffected_pathogenicity	31.461	89	53	2	18	100	65	151	3.88e-09	57
GME7593_g	A0A1C3YKN0#PHI:1431__PHI:5693#Pac1#5518#Fusarium_graminearum#unaffected_pathogenicity	24.309	181	104	7	41	212	58	214	6.95e-06	46.6
GME7593_g	E9DRL9#PHI:9475#MapacC_(MAC_00388)#92637#Metarhizium_acridum#reduced_virulence	31.461	89	53	2	18	100	47	133	3.98e-09	57
GME7593_g	E9F189#PHI:4125#MrpacC#568076#Metarhizium_robertsii#reduced_virulence	31.461	89	53	2	18	100	47	133	6.29e-09	56.2
GME7593_g	Q96UQ9#PHI:268#MST12#318829#Magnaporthe_oryzae#loss_of_pathogenicity	37.662	77	43	2	73	149	561	632	6.61e-09	56.2
GME7593_g	Q96UQ9#PHI:268#MST12#318829#Magnaporthe_oryzae#loss_of_pathogenicity	47.17	53	26	1	18	70	566	616	4.52e-08	53.5
GME7593_g	Q96UQ9#PHI:268#MST12#318829#Magnaporthe_oryzae#loss_of_pathogenicity	43.396	53	28	1	48	100	566	616	2.17e-06	48.1
GME7593_g	G4N3L5#PHI:2122__PHI:2132__PHI:2164__PHI:2187#MST12p__MoHox8__MST12#318829#Magnaporthe_oryzae#loss_of_pathogenicity__reduced_virulence	37.662	77	43	2	73	149	561	632	6.61e-09	56.2
GME7593_g	G4N3L5#PHI:2122__PHI:2132__PHI:2164__PHI:2187#MST12p__MoHox8__MST12#318829#Magnaporthe_oryzae#loss_of_pathogenicity__reduced_virulence	47.17	53	26	1	18	70	566	616	4.52e-08	53.5
GME7593_g	G4N3L5#PHI:2122__PHI:2132__PHI:2164__PHI:2187#MST12p__MoHox8__MST12#318829#Magnaporthe_oryzae#loss_of_pathogenicity__reduced_virulence	43.396	53	28	1	48	100	566	616	2.17e-06	48.1
GME7593_g	B8NKI3#PHI:5494#MtfA#5059#Aspergillus_flavus#unaffected_pathogenicity__increased_virulence_(hypervirulence)	47.458	59	28	2	46	103	256	312	7.98e-09	55.1
GME7593_g	B8NKI3#PHI:5494#MtfA#5059#Aspergillus_flavus#unaffected_pathogenicity__increased_virulence_(hypervirulence)	38.333	60	35	1	83	142	261	318	3.9e-07	50.1
GME7593_g	B8NKI3#PHI:5494#MtfA#5059#Aspergillus_flavus#unaffected_pathogenicity__increased_virulence_(hypervirulence)	45.098	51	27	1	23	72	261	311	3.95e-06	46.6
GME7593_g	Q4WCW8#PHI:3467#MtfA#746128#Aspergillus_fumigatus#reduced_virulence	47.458	59	28	2	46	103	272	328	1.14e-08	54.7
GME7593_g	Q4WCW8#PHI:3467#MtfA#746128#Aspergillus_fumigatus#reduced_virulence	38.333	60	35	1	83	142	277	334	7.15e-07	49.3
GME7593_g	Q4WCW8#PHI:3467#MtfA#746128#Aspergillus_fumigatus#reduced_virulence	44.231	52	28	1	23	73	277	328	7.22e-06	46.2
GME7593_g	A7EP87#PHI:8602#SsSte12_(SS1G_07136)#5180#Sclerotinia_sclerotiorum#reduced_virulence	41.096	73	38	3	73	145	527	594	1.14e-08	55.5
GME7593_g	A7EP87#PHI:8602#SsSte12_(SS1G_07136)#5180#Sclerotinia_sclerotiorum#reduced_virulence	47.17	53	26	1	18	70	532	582	2.61e-07	51.2
GME7593_g	A7EP87#PHI:8602#SsSte12_(SS1G_07136)#5180#Sclerotinia_sclerotiorum#reduced_virulence	45.283	53	27	1	48	100	532	582	7.84e-07	49.7
GME7593_g	A0A098DCV0#PHI:1401#GzC2H064#5518#Fusarium_graminearum#unaffected_pathogenicity	41.818	55	30	1	12	66	33	85	1.28e-08	55.5
GME7593_g	A0A098DCV0#PHI:1401#GzC2H064#5518#Fusarium_graminearum#unaffected_pathogenicity	33.871	62	41	0	74	135	33	94	2.16e-07	51.6
GME7593_g	Q00202#PHI:398#PacC#162425#Aspergillus_nidulans#reduced_virulence	30.769	104	61	3	6	100	63	164	1.45e-08	55.1
GME7593_g	B6VCT8#PHI:2487#Ste12#40559#Botrytis_cinerea#reduced_virulence	40.845	71	37	3	73	143	569	634	1.83e-08	54.7
GME7593_g	B6VCT8#PHI:2487#Ste12#40559#Botrytis_cinerea#reduced_virulence	47.17	53	26	1	18	70	574	624	4.06e-07	50.4
GME7593_g	B6VCT8#PHI:2487#Ste12#40559#Botrytis_cinerea#reduced_virulence	45.283	53	27	1	48	100	574	624	8.81e-07	49.3
GME7593_g	J7HBZ2#PHI:6935#BbpacC#176275#Beauveria_bassiana#reduced_virulence	31.111	90	54	2	18	101	48	135	2.28e-08	54.3
GME7593_g	I1RYG0#PHI:1410#GzC2H076#5518#Fusarium_graminearum#unaffected_pathogenicity	47.17	53	26	1	46	98	241	291	2.88e-08	53.1
GME7593_g	I1RYG0#PHI:1410#GzC2H076#5518#Fusarium_graminearum#unaffected_pathogenicity	43.137	51	29	0	81	131	244	294	7.3e-08	52
GME7593_g	C5J0G7#PHI:1075__PHI:2126#STE12__MGSTE12p#1047171#Zymoseptoria_tritici#reduced_virulence	47.17	53	26	1	18	70	595	645	4.84e-08	53.5
GME7593_g	C5J0G7#PHI:1075__PHI:2126#STE12__MGSTE12p#1047171#Zymoseptoria_tritici#reduced_virulence	39.344	61	34	2	72	132	589	646	1.64e-06	48.5
GME7593_g	C5J0G7#PHI:1075__PHI:2126#STE12__MGSTE12p#1047171#Zymoseptoria_tritici#reduced_virulence	39.655	58	33	1	43	100	590	645	4.01e-06	47.4
GME7593_g	Q4WY67#PHI:3235#PacC#746128#Aspergillus_fumigatus#reduced_virulence	31.461	89	53	2	18	100	82	168	5.05e-08	53.5
GME7593_g	Q9C1R5#PHI:232#STE12a#5207#Cryptococcus_neoformans#reduced_virulence	37.313	67	40	1	11	77	389	453	5.22e-08	53.1
GME7593_g	Q9Y8E5#PHI:156#STE12alpha#5207#Cryptococcus_neoformans#unaffected_pathogenicity	42.623	61	33	1	10	70	501	559	5.88e-08	53.1
GME7593_g	Q8NK75#PHI:294#CST1#5462#Colletotrichum_lagenaria#loss_of_pathogenicity	45.161	62	31	2	18	78	572	631	6.03e-08	53.1
GME7593_g	Q8NK75#PHI:294#CST1#5462#Colletotrichum_lagenaria#loss_of_pathogenicity	36.232	69	41	2	60	128	555	620	8.34e-07	49.7
GME7593_g	Q8NK75#PHI:294#CST1#5462#Colletotrichum_lagenaria#loss_of_pathogenicity	43.396	53	28	1	48	100	572	622	3.63e-06	47.4
GME7593_g	A0A2U8ZT94#PHI:9944#Ste12#5599#Alternaria_alternata#reduced_virulence	38.554	83	45	4	60	140	547	625	6.72e-08	53.1
GME7593_g	A0A2U8ZT94#PHI:9944#Ste12#5599#Alternaria_alternata#reduced_virulence	41.791	67	34	2	18	84	564	625	9.12e-08	52.8
GME7593_g	O42722#PHI:470#STE12alpha#5207#Cryptococcus_neoformans#reduced_virulence	47.273	55	27	1	16	70	509	561	7.04e-08	53.1
GME7593_g	Q70YY7#PHI:868#CLSTE12#290576#Colletotrichum_lindemuthianum#loss_of_pathogenicity	45.161	62	31	2	18	78	580	639	7.28e-08	52.8
GME7593_g	Q70YY7#PHI:868#CLSTE12#290576#Colletotrichum_lindemuthianum#loss_of_pathogenicity	39.286	56	32	1	73	128	575	628	1.04e-06	49.3
GME7593_g	Q70YY7#PHI:868#CLSTE12#290576#Colletotrichum_lindemuthianum#loss_of_pathogenicity	43.396	53	28	1	48	100	580	630	4.57e-06	47.4
GME7593_g	Q52B93#PHI:3701#PacC#318829#Magnaporthe_oryzae#reduced_virulence__unaffected_pathogenicity	31.111	90	54	2	18	101	54	141	8.2e-08	52.8
GME7593_g	Q59U10#PHI:3798__PHI:6672#Bcr1#5476#Candida_albicans#reduced_virulence	37.5	64	38	1	68	131	158	219	9.21e-08	52.8
GME7593_g	K7QX32#PHI:6606#PdSte12#36651#Penicillium_digitatum#reduced_virulence	43.86	57	30	1	48	104	567	621	9.9e-08	52.4
GME7593_g	K7QX32#PHI:6606#PdSte12#36651#Penicillium_digitatum#reduced_virulence	40.351	57	32	1	18	74	567	621	3.45e-07	50.8
GME7593_g	K7QX32#PHI:6606#PdSte12#36651#Penicillium_digitatum#reduced_virulence	40	55	31	1	74	128	563	615	1.23e-06	48.9
GME7593_g	I1RN37#PHI:1374#GzC2H037#5518#Fusarium_graminearum#unaffected_pathogenicity	37.5	64	36	2	73	136	27	86	1.27e-07	52.4
GME7593_g	E9F0Y0#PHI:10269#Mrst12_(MAA_05929)#568076#Metarhizium_robertsii#reduced_virulence	38.095	63	37	1	74	136	551	611	1.65e-07	51.6
GME7593_g	E9F0Y0#PHI:10269#Mrst12_(MAA_05929)#568076#Metarhizium_robertsii#reduced_virulence	44.643	56	29	1	18	73	555	608	2.86e-07	51.2
GME7593_g	E9F0Y0#PHI:10269#Mrst12_(MAA_05929)#568076#Metarhizium_robertsii#reduced_virulence	44.444	54	28	1	48	101	555	606	7.86e-07	49.7
GME7593_g	Q9UW14#PHI:185#RIM101#5476#Candida_albicans#reduced_virulence	28.866	97	61	2	15	105	207	301	1.69e-07	51.6
GME7593_g	E9DSK0#PHI:7629#MaSte12#92637#Metarhizium_acridum#reduced_virulence	38.095	63	37	1	74	136	551	611	1.69e-07	51.6
GME7593_g	E9DSK0#PHI:7629#MaSte12#92637#Metarhizium_acridum#reduced_virulence	44.643	56	29	1	18	73	555	608	3.01e-07	50.8
GME7593_g	E9DSK0#PHI:7629#MaSte12#92637#Metarhizium_acridum#reduced_virulence	44.444	54	28	1	48	101	555	606	8.29e-07	49.7
GME7593_g	I1S8Y5#PHI:1434#GzC2H103#5518#Fusarium_graminearum#unaffected_pathogenicity	38.462	78	43	3	14	91	329	401	1.88e-07	51.2
GME7593_g	I1RCI2#PHI:1350#GzC2H010#5518#Fusarium_graminearum#unaffected_pathogenicity	35.484	62	37	1	16	74	138	199	2e-07	50.8
GME7593_g	Q6TGK1#PHI:694#STE12alpha_/_NOG2#552467#Cryptococcus_gattii_vgiii#reduced_virulence	42.623	61	33	1	10	70	507	565	2.39e-07	51.2
GME7593_g	Q9P413#PHI:314#PAC1#5180#Sclerotinia_sclerotiorum#reduced_virulence	30.337	89	54	2	18	100	47	133	3.23e-07	50.8
GME7593_g	I1RTJ6#PHI:1389#GzC2H052#5518#Fusarium_graminearum#lethal	45.455	55	25	2	23	75	31	82	3.39e-07	50.8
GME7593_g	Q5A0E5#PHI:10234#NRG1#5476#Candida_albicans#reduced_virulence	40.385	52	31	0	23	74	233	284	4.19e-07	49.7
GME7593_g	Q9C410#PHI:209__PHI:7274#CaNRG1__NRG1#5476#Candida_albicans#reduced_virulence	40.385	52	31	0	23	74	233	284	4.47e-07	49.7
GME7593_g	G2X1Q3#PHI:9377#VdMsn2_(VDAG_04227)#27337#Verticillium_dahliae#reduced_virulence	43.103	58	28	3	14	70	456	509	7.23e-07	49.7
GME7593_g	G2X1Q3#PHI:9377#VdMsn2_(VDAG_04227)#27337#Verticillium_dahliae#reduced_virulence	41.379	58	29	3	44	100	456	509	2.78e-06	47.8
GME7593_g	G4MRY7#PHI:2990#MGG_02474.6#318829#Magnaporthe_oryzae#reduced_virulence	31.034	116	62	7	46	147	215	326	9.67e-07	48.9
GME7593_g	I1RA24#PHI:1342#GzC2H002#5518#Fusarium_graminearum#unaffected_pathogenicity	31.818	88	53	2	17	99	117	202	1.37e-06	47.4
GME7593_g	G4NBR8#PHI:3810__PHI:4065#TDG2__MoMsn2#318829#Magnaporthe_oryzae#reduced_virulence__loss_of_pathogenicity	43.103	58	28	3	14	70	418	471	1.39e-06	48.9
GME7593_g	P10069#PHI:9955#BrlA#746128#Aspergillus_fumigatus#reduced_virulence	35.088	57	36	1	16	71	320	376	4.79e-06	47
GME7593_g	P10069#PHI:9955#BrlA#746128#Aspergillus_fumigatus#reduced_virulence	37.255	51	32	0	46	96	320	370	8.48e-06	46.2
GME7593_g	I1RG87#PHI:1358#GzC2H018#5518#Fusarium_graminearum#unaffected_pathogenicity	33.898	59	35	2	74	132	43	97	6.57e-06	47
GME7808_g	G2WYW6#PHI:5078#VdCrz1#27337#Verticillium_dahliae#reduced_virulence	68.394	193	46	3	3	185	457	644	1.75e-82	256
GME7808_g	G4N4P0#PHI:2048__PHI:2059#MoCRZ1__MgCRZ1#318829#Magnaporthe_oryzae#reduced_virulence	71.91	178	34	4	13	180	489	660	1.13e-80	252
GME7808_g	I1RCM1#PHI:1353__PHI:11146#GzC2H013__Fg01341#5518#Fusarium_graminearum#reduced_virulence	67.526	194	45	5	3	183	469	657	4.19e-80	250
GME7808_g	A0A1P8DAB0#PHI:10896#CrzA#474922#Colletotrichum_gloeosporioides#reduced_virulence	70.879	182	49	2	3	180	440	621	5.22e-80	249
GME7808_g	E9E402#PHI:7114#Crz1#92637#Metarhizium_acridum#reduced_virulence	68.852	183	52	2	3	180	485	667	3.75e-79	248
GME7808_g	B8NNI1#PHI:9567#CrzA_(AFLA_127920)#5059#Aspergillus_flavus#reduced_virulence	65.241	187	50	3	3	180	520	700	4.59e-74	235
GME7808_g	Q4WJ81#PHI:2509__PHI:9081#CrzA#746128#Aspergillus_fumigatus#loss_of_pathogenicity__reduced_virulence	66.851	181	52	3	3	180	525	700	5.71e-73	232
GME7808_g	C4Y985#PHI:2641#CRZ1#36911#Clavispora_lusitaniae#reduced_virulence	62.143	140	48	3	14	153	454	588	1.99e-53	177
GME7808_g	Q6FJF0#PHI:2561#Crz1#5478#Candida_glabrata#reduced_virulence	56.41	117	44	1	24	140	521	630	4.44e-47	161
GME7808_g	Q4WG62#PHI:11029#NsdC_(Afu7g03910)#746128#Aspergillus_fumigatus#reduced_virulence	44.554	101	45	2	15	113	206	297	7.71e-22	90.5
GME7808_g	I1RCM9#PHI:1354__PHI:11147#GzC2H014__Fg01350#5518#Fusarium_graminearum#reduced_virulence	43.363	113	52	2	1	113	243	343	3.51e-21	88.6
GME7808_g	J9VE33#PHI:2424__PHI:7868#Cn_Sp1__Crz1#5207#Cryptococcus_neoformans#reduced_virulence	49	100	35	4	24	116	944	1034	9.94e-21	87.4
GME7808_g	I1S172#PHI:1420#GzC2H088#5518#Fusarium_graminearum#unaffected_pathogenicity	53.448	58	27	0	18	75	834	891	1.7e-19	84
GME7808_g	I1S172#PHI:1420#GzC2H088#5518#Fusarium_graminearum#unaffected_pathogenicity	36.066	61	30	1	52	112	840	891	1.22e-06	46.6
GME7808_g	Q59RR0#PHI:331#CaACE2#5476#Candida_albicans#loss_of_pathogenicity	45.57	79	33	1	29	107	656	724	6.64e-17	76.3
GME7808_g	Q59RR0#PHI:331#CaACE2#5476#Candida_albicans#loss_of_pathogenicity	36.232	69	40	2	24	89	679	746	4.99e-07	47.4
GME7808_g	I1RQG9#PHI:1378#GzC2H041#5518#Fusarium_graminearum#unaffected_pathogenicity	44.304	79	34	1	29	107	466	534	7.37e-17	76.3
GME7808_g	I1RQG9#PHI:1378#GzC2H041#5518#Fusarium_graminearum#unaffected_pathogenicity	40.426	47	27	1	24	70	489	534	5.15e-06	44.7
GME7808_g	A0A223HBP4#PHI:8920#ZafA#523103#Trichophyton_mentagrophytes#reduced_virulence	34.862	109	50	2	23	110	404	512	6.56e-15	70.5
GME7808_g	A0A223HBP4#PHI:8920#ZafA#523103#Trichophyton_mentagrophytes#reduced_virulence	28.873	142	84	2	3	136	356	488	2.39e-10	57.4
GME7808_g	A3QX02#PHI:864#ZafA#746128#Aspergillus_fumigatus#loss_of_pathogenicity	34.545	110	50	2	23	110	435	544	3.59e-14	68.6
GME7808_g	A3QX02#PHI:864#ZafA#746128#Aspergillus_fumigatus#loss_of_pathogenicity	36.585	82	43	1	33	114	417	489	6.51e-10	55.8
GME7808_g	I1RK97#PHI:1368#GzC2H029#5518#Fusarium_graminearum#unaffected_pathogenicity	43.564	101	41	5	15	108	268	359	3.77e-14	68.2
GME7808_g	B9WGE7#PHI:4835#Csr1/ZAP1#42374#Candida_dubliniensis#reduced_virulence	33.721	86	48	2	25	109	587	664	1.38e-13	66.6
GME7808_g	B9WGE7#PHI:4835#Csr1/ZAP1#42374#Candida_dubliniensis#reduced_virulence	31.915	94	51	3	16	107	606	688	1.69e-09	54.7
GME7808_g	G4N6W9#PHI:2996#MGG_06507.6#318829#Magnaporthe_oryzae#reduced_virulence	37.634	93	45	2	52	138	152	237	2.87e-13	65.9
GME7808_g	G4N6W9#PHI:2996#MGG_06507.6#318829#Magnaporthe_oryzae#reduced_virulence	34.409	93	50	2	24	114	152	235	2.74e-10	57
GME7808_g	G4N6W9#PHI:2996#MGG_06507.6#318829#Magnaporthe_oryzae#reduced_virulence	32.258	124	76	2	29	151	187	303	1.06e-08	52.4
GME7808_g	I1RWF1#PHI:1403#GzC2H066#5518#Fusarium_graminearum#reduced_virulence	37.634	93	45	2	52	138	133	218	1.14e-12	63.9
GME7808_g	I1RWF1#PHI:1403#GzC2H066#5518#Fusarium_graminearum#reduced_virulence	33.333	93	51	2	24	114	133	216	3.57e-10	56.6
GME7808_g	I1RWF1#PHI:1403#GzC2H066#5518#Fusarium_graminearum#reduced_virulence	37.037	54	34	0	29	82	168	221	2.04e-06	45.4
GME7808_g	Q700F1#PHI:326#ACE2#5478#Candida_glabrata#increased_virulence_(hypervirulence)	35.417	96	45	5	17	107	515	598	2.87e-12	62.8
GME7808_g	Q4P9P1#PHI:2237#Rbf1#5270#Ustilago_maydis#loss_of_pathogenicity	35.922	103	57	3	9	109	33	128	3.7e-12	62.4
GME7808_g	Q4P9P1#PHI:2237#Rbf1#5270#Ustilago_maydis#loss_of_pathogenicity	36.364	88	45	2	29	114	25	103	7.86e-11	58.5
GME7808_g	A0A2I7YRH9#PHI:8856#CgAzf1_(KY581593)#474922#Colletotrichum_gloeosporioides#reduced_virulence	33.684	95	54	2	15	107	261	348	7.96e-12	61.6
GME7808_g	A0A2I7YRH9#PHI:8856#CgAzf1_(KY581593)#474922#Colletotrichum_gloeosporioides#reduced_virulence	29.091	110	61	4	8	113	228	324	5.54e-09	53.1
GME7808_g	A0A098DFK7#PHI:1405#GzC2H069#5518#Fusarium_graminearum#unaffected_pathogenicity	46.154	52	28	0	24	75	10	61	1.24e-11	61.2
GME7808_g	I1RBT2#PHI:1347#GzC2H007#5518#Fusarium_graminearum#reduced_virulence	30.973	113	65	2	30	136	493	598	1.58e-11	60.8
GME7808_g	I1RBT2#PHI:1347#GzC2H007#5518#Fusarium_graminearum#reduced_virulence	30.833	120	69	3	24	138	515	625	2.17e-10	57.4
GME7808_g	I1RRG4#PHI:1380#GzC2H043#5518#Fusarium_graminearum#unaffected_pathogenicity	30.667	150	83	6	6	141	51	193	3.43e-11	59.7
GME7808_g	G4NFL5#PHI:5644#FZC47#318829#Magnaporthe_oryzae#unaffected_pathogenicity	34.211	76	46	1	3	78	1	72	1.76e-10	57.8
GME7808_g	A0A1C3YLC9#PHI:1384#GzC2H047#5518#Fusarium_graminearum#reduced_virulence	40.351	57	32	1	25	79	283	339	2.52e-10	57
GME7808_g	A0A0D2X910#PHI:11062#ZafA_(FOXG_00370)#5507#Fusarium_oxysporum#reduced_virulence	34.146	82	45	1	29	110	547	619	4.66e-10	56.6
GME7808_g	A0A0D2X910#PHI:11062#ZafA_(FOXG_00370)#5507#Fusarium_oxysporum#reduced_virulence	29.323	133	77	3	14	136	470	595	4.79e-10	56.2
GME7808_g	A0A1D8PNL1#PHI:9905#Mig1#5476#Candida_albicans#unaffected_pathogenicity__reduced_virulence	42.623	61	28	1	49	109	28	81	5.92e-10	56.2
GME7808_g	A0A1D8PNL1#PHI:9905#Mig1#5476#Candida_albicans#unaffected_pathogenicity__reduced_virulence	38.182	55	32	1	24	76	31	85	1.24e-06	46.2
GME7808_g	G2X1Q3#PHI:9377#VdMsn2_(VDAG_04227)#27337#Verticillium_dahliae#reduced_virulence	36.986	73	36	2	52	123	458	521	1.78e-09	54.7
GME7808_g	G2X1Q3#PHI:9377#VdMsn2_(VDAG_04227)#27337#Verticillium_dahliae#reduced_virulence	43.396	53	29	1	23	74	457	509	2.76e-08	51.2
GME7808_g	I1S832#PHI:1723#GzZC038#5518#Fusarium_graminearum#unaffected_pathogenicity	37.143	70	44	0	8	77	15	84	3.22e-09	53.9
GME7808_g	C5J0G7#PHI:1075__PHI:2126#STE12__MGSTE12p#1047171#Zymoseptoria_tritici#reduced_virulence	36.364	66	38	1	9	74	584	645	3.42e-09	53.9
GME7808_g	I1S8Y5#PHI:1434#GzC2H103#5518#Fusarium_graminearum#unaffected_pathogenicity	42.553	47	27	0	24	70	331	377	5.52e-09	53.1
GME7808_g	I1S8Y5#PHI:1434#GzC2H103#5518#Fusarium_graminearum#unaffected_pathogenicity	41.27	63	28	1	45	107	324	377	8.29e-09	52.8
GME7808_g	A0A098DP11#PHI:1433#GzC2H102#5518#Fusarium_graminearum#unaffected_pathogenicity	32.673	101	52	4	24	117	226	317	6.63e-09	53.1
GME7808_g	A0A098DP11#PHI:1433#GzC2H102#5518#Fusarium_graminearum#unaffected_pathogenicity	31.395	86	50	2	24	107	256	334	7.64e-09	52.8
GME7808_g	A0A098DP11#PHI:1433#GzC2H102#5518#Fusarium_graminearum#unaffected_pathogenicity	39.216	51	29	1	24	72	286	336	3.11e-07	48.1
GME7808_g	I1RRX1#PHI:1382#GzC2H045#5518#Fusarium_graminearum#reduced_virulence	36.486	74	37	2	52	124	415	479	7.66e-09	52.8
GME7808_g	I1RRX1#PHI:1382#GzC2H045#5518#Fusarium_graminearum#reduced_virulence	43.396	53	29	1	23	74	414	466	2.86e-08	51.2
GME7808_g	B8NKI3#PHI:5494#MtfA#5059#Aspergillus_flavus#unaffected_pathogenicity__increased_virulence_(hypervirulence)	48	50	24	1	24	71	256	305	1.89e-08	51.2
GME7808_g	J9MZK9#PHI:2455#CRE1#5507#Fusarium_oxysporum#unaffected_pathogenicity	40	60	29	1	50	109	62	114	2.56e-08	51.2
GME7808_g	J9MZK9#PHI:2455#CRE1#5507#Fusarium_oxysporum#unaffected_pathogenicity	34.848	66	41	1	13	76	53	118	6.09e-08	50.1
GME7808_g	I1RZ85#PHI:1412#GzC2H079#5518#Fusarium_graminearum#unaffected_pathogenicity	40	60	29	1	50	109	62	114	3.05e-08	50.8
GME7808_g	I1RZ85#PHI:1412#GzC2H079#5518#Fusarium_graminearum#unaffected_pathogenicity	35.385	65	40	1	14	76	54	118	4.93e-08	50.4
GME7808_g	B8NGC8#PHI:9219#CreA_(AFLA_134680)#5059#Aspergillus_flavus#reduced_virulence__increased_virulence_(hypervirulence)	40	60	29	1	50	109	74	126	3.27e-08	50.8
GME7808_g	B8NGC8#PHI:9219#CreA_(AFLA_134680)#5059#Aspergillus_flavus#reduced_virulence__increased_virulence_(hypervirulence)	37.705	61	36	1	18	76	70	130	1.74e-07	48.9
GME7808_g	A0A0A1UVV3#PHI:10424#Cre1#568076#Metarhizium_robertsii#reduced_virulence__unaffected_pathogenicity	40	60	29	1	50	109	29	81	3.52e-08	50.8
GME7808_g	A0A0A1UVV3#PHI:10424#Cre1#568076#Metarhizium_robertsii#reduced_virulence__unaffected_pathogenicity	36.364	77	42	2	2	76	14	85	5.37e-08	50.1
GME7808_g	Q4WCW8#PHI:3467#MtfA#746128#Aspergillus_fumigatus#reduced_virulence	48	50	24	1	24	71	272	321	3.75e-08	50.4
GME7808_g	J4W5V1#PHI:3992__PHI:8630#BbcreA__CreA#176275#Beauveria_bassiana#reduced_virulence	40	60	29	1	50	109	31	83	4.48e-08	50.4
GME7808_g	J4W5V1#PHI:3992__PHI:8630#BbcreA__CreA#176275#Beauveria_bassiana#reduced_virulence	35.385	65	40	1	14	76	23	87	1.51e-07	48.9
GME7808_g	Q5A5S3#PHI:9906#Mig2#5476#Candida_albicans#unaffected_pathogenicity__reduced_virulence	41.667	60	28	1	50	109	16	68	4.64e-08	50.1
GME7808_g	Q5A5S3#PHI:9906#Mig2#5476#Candida_albicans#unaffected_pathogenicity__reduced_virulence	38.182	55	32	1	24	76	18	72	1.7e-06	45.4
GME7808_g	E9DSK0#PHI:7629#MaSte12#92637#Metarhizium_acridum#reduced_virulence	40.816	49	29	0	29	77	560	608	6.65e-08	50.1
GME7808_g	A0A098DCV0#PHI:1401#GzC2H064#5518#Fusarium_graminearum#unaffected_pathogenicity	44.828	58	30	1	18	73	31	88	7.55e-08	50.1
GME7808_g	E9F0Y0#PHI:10269#Mrst12_(MAA_05929)#568076#Metarhizium_robertsii#reduced_virulence	40.816	49	29	0	29	77	560	608	7.66e-08	50.1
GME7808_g	A0A1C3YJY3#PHI:1955#GzZC270#5518#Fusarium_graminearum#unaffected_pathogenicity	42.593	54	31	0	24	77	2	55	7.88e-08	50.1
GME7808_g	Q6TGK1#PHI:694#STE12alpha_/_NOG2#552467#Cryptococcus_gattii_vgiii#reduced_virulence	36.207	58	35	1	24	79	513	570	1.13e-07	49.3
GME7808_g	I1RN37#PHI:1374#GzC2H037#5518#Fusarium_graminearum#unaffected_pathogenicity	31.395	86	47	3	6	79	10	95	1.35e-07	49.3
GME7808_g	I1RN37#PHI:1374#GzC2H037#5518#Fusarium_graminearum#unaffected_pathogenicity	34.483	87	44	2	49	135	27	100	4.16e-07	47.8
GME7808_g	I1RYG0#PHI:1410#GzC2H076#5518#Fusarium_graminearum#unaffected_pathogenicity	46	50	25	1	24	71	241	290	1.4e-07	48.9
GME7808_g	I1RYG0#PHI:1410#GzC2H076#5518#Fusarium_graminearum#unaffected_pathogenicity	34.483	58	31	1	52	109	241	291	5.34e-06	44.3
GME7808_g	Q59U10#PHI:3798__PHI:6672#Bcr1#5476#Candida_albicans#reduced_virulence	41.379	58	30	2	24	77	165	222	1.41e-07	49.3
GME7808_g	I1RTJ6#PHI:1389#GzC2H052#5518#Fusarium_graminearum#lethal	42.593	54	28	2	26	77	28	80	1.6e-07	48.9
GME7808_g	I1RTJ6#PHI:1389#GzC2H052#5518#Fusarium_graminearum#lethal	36.111	72	36	1	38	109	12	73	3.54e-06	45.1
GME7808_g	A0A2U8ZT94#PHI:9944#Ste12#5599#Alternaria_alternata#reduced_virulence	43.478	46	26	0	29	74	569	614	1.79e-07	48.9
GME7808_g	Q8NK75#PHI:294#CST1#5462#Colletotrichum_lagenaria#loss_of_pathogenicity	41.304	46	27	0	29	74	577	622	1.85e-07	48.9
GME7808_g	G4NBR8#PHI:3810__PHI:4065#TDG2__MoMsn2#318829#Magnaporthe_oryzae#reduced_virulence__loss_of_pathogenicity	40.385	52	30	1	24	74	420	471	1.98e-07	48.5
GME7808_g	G4NBR8#PHI:3810__PHI:4065#TDG2__MoMsn2#318829#Magnaporthe_oryzae#reduced_virulence__loss_of_pathogenicity	34.211	76	39	3	52	125	420	486	7.71e-07	47
GME7808_g	Q96UQ9#PHI:268#MST12#318829#Magnaporthe_oryzae#loss_of_pathogenicity	41.304	46	27	0	29	74	571	616	2.12e-07	48.5
GME7808_g	G4N3L5#PHI:2122__PHI:2132__PHI:2164__PHI:2187#MST12p__MoHox8__MST12#318829#Magnaporthe_oryzae#loss_of_pathogenicity__reduced_virulence	41.304	46	27	0	29	74	571	616	2.12e-07	48.5
GME7808_g	Q70YY7#PHI:868#CLSTE12#290576#Colletotrichum_lindemuthianum#loss_of_pathogenicity	41.304	46	27	0	29	74	585	630	2.13e-07	48.5
GME7808_g	K7QX32#PHI:6606#PdSte12#36651#Penicillium_digitatum#reduced_virulence	38	50	31	0	29	78	572	621	2.49e-07	48.5
GME7808_g	Q5AMH6#PHI:3503#Cas5#5476#Candida_albicans#loss_of_pathogenicity__reduced_virulence	35.484	62	34	2	25	80	749	810	2.52e-07	48.5
GME7808_g	B6VCT8#PHI:2487#Ste12#40559#Botrytis_cinerea#reduced_virulence	41.304	46	27	0	29	74	579	624	3.25e-07	48.1
GME7808_g	I1RT19#PHI:1387#GzBrlA#5518#Fusarium_graminearum#unaffected_pathogenicity	42.857	49	28	0	29	77	562	610	3.56e-07	48.1
GME7808_g	G4MRM4#PHI:5651#FZC54#318829#Magnaporthe_oryzae#unaffected_pathogenicity	40	60	32	1	24	79	40	99	3.72e-07	48.1
GME7808_g	A0A1C3YKN0#PHI:1431__PHI:5693#Pac1#5518#Fusarium_graminearum#unaffected_pathogenicity	33.333	69	46	0	13	81	90	158	4.68e-07	47.8
GME7808_g	Q870A3#PHI:315__PHI:7241#PacC#5507#Fusarium_oxysporum#reduced_virulence__increased_virulence_(hypervirulence)	33.333	69	46	0	13	81	88	156	5.48e-07	47.4
GME7808_g	A0A1C3YJ91#PHI:1436#GzC2H105#5518#Fusarium_graminearum#reduced_virulence	32.11	109	64	6	6	111	502	603	5.6e-07	47.4
GME7808_g	P0CS63#PHI:2749#Rim101#5207#Cryptococcus_neoformans#reduced_virulence	36.923	65	41	0	13	77	94	158	5.67e-07	47.4
GME7808_g	I1RWV5#PHI:1746#GzZC061#5518#Fusarium_graminearum#unaffected_pathogenicity	42.857	49	28	0	26	74	108	156	6.51e-07	47.4
GME7808_g	A0A1C3YKH4#PHI:1377#GzC2H040#5518#Fusarium_graminearum#unaffected_pathogenicity	37.037	54	34	0	17	70	163	216	7.1e-07	47
GME7808_g	J9W1H7#PHI:4645#Rim101#5207#Cryptococcus_neoformans#loss_of_pathogenicity	40.816	49	29	0	29	77	110	158	7.93e-07	47
GME7808_g	A7EP87#PHI:8602#SsSte12_(SS1G_07136)#5180#Sclerotinia_sclerotiorum#reduced_virulence	41.304	46	27	0	29	74	537	582	1.09e-06	46.6
GME7808_g	Q9C1R5#PHI:232#STE12a#5207#Cryptococcus_neoformans#reduced_virulence	31.343	67	44	1	15	79	385	451	1.27e-06	46.2
GME7808_g	J9WUP1#PHI:3720#PdpacC#36651#Penicillium_digitatum#reduced_virulence	32.353	68	46	0	13	80	84	151	1.32e-06	46.2
GME7808_g	Q00202#PHI:398#PacC#162425#Aspergillus_nidulans#reduced_virulence	33.333	69	46	0	13	81	103	171	1.47e-06	46.2
GME7808_g	J7HBZ2#PHI:6935#BbpacC#176275#Beauveria_bassiana#reduced_virulence	33.333	66	44	0	13	78	73	138	1.58e-06	45.8
GME7808_g	I1RG87#PHI:1358#GzC2H018#5518#Fusarium_graminearum#unaffected_pathogenicity	44.828	58	23	1	50	107	43	91	1.67e-06	46.2
GME7808_g	E9F189#PHI:4125#MrpacC#568076#Metarhizium_robertsii#reduced_virulence	31.169	77	53	0	13	89	72	148	1.94e-06	45.8
GME7808_g	E9DRL9#PHI:9475#MapacC_(MAC_00388)#92637#Metarhizium_acridum#reduced_virulence	31.169	77	53	0	13	89	72	148	2.02e-06	45.8
GME7808_g	G4NGZ9#PHI:2051#COS1#318829#Magnaporthe_oryzae#increased_virulence_(hypervirulence)	28.235	85	53	2	24	108	215	291	2.04e-06	45.4
GME7808_g	Q4WY67#PHI:3235#PacC#746128#Aspergillus_fumigatus#reduced_virulence	33.333	69	46	0	13	81	107	175	2.11e-06	45.8
GME7808_g	Q9Y8E5#PHI:156#STE12alpha#5207#Cryptococcus_neoformans#unaffected_pathogenicity	36.207	58	35	1	24	79	507	564	2.61e-06	45.4
GME7808_g	O42722#PHI:470#STE12alpha#5207#Cryptococcus_neoformans#reduced_virulence	39.623	53	30	1	24	74	509	561	2.69e-06	45.4
GME7808_g	Q9UW14#PHI:185#RIM101#5476#Candida_albicans#reduced_virulence	33.333	66	44	0	10	75	232	297	4.27e-06	44.7
GME7808_g	Q9P413#PHI:314#PAC1#5180#Sclerotinia_sclerotiorum#reduced_virulence	29.63	81	57	0	13	93	72	152	4.77e-06	44.7
GME7808_g	A0A0E0S8J5#PHI:1694#GzZC009#5518#Fusarium_graminearum#unaffected_pathogenicity	33.333	72	34	2	2	70	13	73	6.44e-06	44.3
GME7808_g	Q5A0E5#PHI:10234#NRG1#5476#Candida_albicans#reduced_virulence	32.308	65	35	2	50	113	226	282	7.83e-06	43.5
GME7808_g	Q9C410#PHI:209__PHI:7274#CaNRG1__NRG1#5476#Candida_albicans#reduced_virulence	32.308	65	35	2	50	113	226	282	8.44e-06	43.5
GME7808_g	Q52B93#PHI:3701#PacC#318829#Magnaporthe_oryzae#reduced_virulence__unaffected_pathogenicity	31.818	66	45	0	13	78	79	144	8.85e-06	43.9
GME8027_g	G4NC72#PHI:11056#MoHMT2_(MGG_17318)#318829#Magnaporthe_oryzae#reduced_virulence	54.074	540	238	9	21	555	19	553	0	550
GME8027_g	I1S1U7#PHI:2352__PHI:2354#AMT2#5518#Fusarium_graminearum#unaffected_pathogenicity__reduced_virulence	48.684	532	237	8	27	557	19	515	5.76e-171	493
GME8027_g	I1RC32#PHI:2351__PHI:2353#AMT1#5518#Fusarium_graminearum#reduced_virulence	44.034	352	169	6	194	544	2	326	5.68e-88	274
GME8027_g	G4MSU6#PHI:11055#MoHMT1_(MGG_04584)#318829#Magnaporthe_oryzae#reduced_virulence	41.228	342	174	4	203	543	10	325	1.14e-84	265
GME8027_g	B8NNC6#PHI:6952#AflRmtA#5059#Aspergillus_flavus#unaffected_pathogenicity__reduced_virulence	40.239	251	128	3	257	506	66	295	1.42e-52	181
GME8027_g	Q4QIZ0#PHI:11218#PRMT7#5664#Leishmania_major#increased_virulence_(hypervirulence)__reduced_virulence	33.113	151	93	5	223	368	96	243	7.14e-14	72.4
GME9073_g	G4N6W9#PHI:2996#MGG_06507.6#318829#Magnaporthe_oryzae#reduced_virulence	57.708	480	160	15	6	455	9	475	2.59e-162	465
GME9073_g	I1RWF1#PHI:1403#GzC2H066#5518#Fusarium_graminearum#reduced_virulence	56.114	458	156	15	1	440	4	434	1.86e-138	403
GME9073_g	Q4P9P1#PHI:2237#Rbf1#5270#Ustilago_maydis#loss_of_pathogenicity	59.42	138	51	3	135	268	25	161	2.01e-46	164
GME9073_g	Q4P9P1#PHI:2237#Rbf1#5270#Ustilago_maydis#loss_of_pathogenicity	49.02	51	26	0	130	180	78	128	2.46e-10	60.5
GME9073_g	A0A2I7YRH9#PHI:8856#CgAzf1_(KY581593)#474922#Colletotrichum_gloeosporioides#reduced_virulence	43.902	123	66	2	125	244	235	357	5.14e-29	117
GME9073_g	A0A2I7YRH9#PHI:8856#CgAzf1_(KY581593)#474922#Colletotrichum_gloeosporioides#reduced_virulence	30.303	99	62	2	186	277	238	336	3.64e-08	53.9
GME9073_g	A0A098DP11#PHI:1433#GzC2H102#5518#Fusarium_graminearum#unaffected_pathogenicity	38.168	131	78	2	128	255	224	354	4.35e-26	108
GME9073_g	I1RBT2#PHI:1347#GzC2H007#5518#Fusarium_graminearum#reduced_virulence	44.954	109	58	1	132	240	517	623	1.74e-24	105
GME9073_g	I1RBT2#PHI:1347#GzC2H007#5518#Fusarium_graminearum#reduced_virulence	30.405	148	88	3	110	242	422	569	1.54e-14	74.3
GME9073_g	A0A223HBP4#PHI:8920#ZafA#523103#Trichophyton_mentagrophytes#reduced_virulence	47.748	111	52	4	128	236	403	509	1.15e-23	102
GME9073_g	A0A223HBP4#PHI:8920#ZafA#523103#Trichophyton_mentagrophytes#reduced_virulence	41.892	74	41	1	169	242	386	457	1.9e-10	61.2
GME9073_g	A0A0D2X910#PHI:11062#ZafA_(FOXG_00370)#5507#Fusarium_oxysporum#reduced_virulence	40.984	122	67	2	132	253	514	630	1.19e-23	102
GME9073_g	A0A0D2X910#PHI:11062#ZafA_(FOXG_00370)#5507#Fusarium_oxysporum#reduced_virulence	27.966	236	133	8	28	242	347	566	2.1e-15	77
GME9073_g	A3QX02#PHI:864#ZafA#746128#Aspergillus_fumigatus#loss_of_pathogenicity	48.649	111	52	3	128	236	434	541	9.06e-23	99.4
GME9073_g	A3QX02#PHI:864#ZafA#746128#Aspergillus_fumigatus#loss_of_pathogenicity	40.698	86	49	1	139	224	417	500	1.33e-15	77.4
GME9073_g	B9WGE7#PHI:4835#Csr1/ZAP1#42374#Candida_dubliniensis#reduced_virulence	44.34	106	57	1	136	241	564	667	1.54e-21	95.9
GME9073_g	B9WGE7#PHI:4835#Csr1/ZAP1#42374#Candida_dubliniensis#reduced_virulence	42.991	107	53	4	132	236	588	688	7.17e-20	90.9
GME9073_g	B9WGE7#PHI:4835#Csr1/ZAP1#42374#Candida_dubliniensis#reduced_virulence	41.379	87	49	1	128	214	612	696	3.24e-14	73.2
GME9073_g	B9WGE7#PHI:4835#Csr1/ZAP1#42374#Candida_dubliniensis#reduced_virulence	44.156	77	41	1	166	242	564	638	1.13e-13	71.6
GME9073_g	G4NGZ9#PHI:2051#COS1#318829#Magnaporthe_oryzae#increased_virulence_(hypervirulence)	28.743	167	104	5	117	279	172	327	1.96e-15	76.6
GME9073_g	I1RRG4#PHI:1380#GzC2H043#5518#Fusarium_graminearum#unaffected_pathogenicity	29.651	172	109	7	80	242	50	218	4.41e-15	75.5
GME9073_g	Q6FJF0#PHI:2561#Crz1#5478#Candida_glabrata#reduced_virulence	37.234	94	48	2	130	214	521	612	4.09e-14	72.8
GME9073_g	Q6FJF0#PHI:2561#Crz1#5478#Candida_glabrata#reduced_virulence	38.372	86	44	2	158	236	521	604	6.28e-12	66.2
GME9073_g	Q6FJF0#PHI:2561#Crz1#5478#Candida_glabrata#reduced_virulence	37.079	89	41	3	128	209	547	627	1.89e-10	61.2
GME9073_g	C4Y985#PHI:2641#CRZ1#36911#Clavispora_lusitaniae#reduced_virulence	34.906	106	52	3	124	214	452	555	4.95e-13	69.3
GME9073_g	C4Y985#PHI:2641#CRZ1#36911#Clavispora_lusitaniae#reduced_virulence	30.469	128	76	4	158	277	464	586	4.82e-11	63.2
GME9073_g	I1RCM9#PHI:1354__PHI:11147#GzC2H014__Fg01350#5518#Fusarium_graminearum#reduced_virulence	30.469	128	75	3	81	208	226	339	7.97e-13	68.9
GME9073_g	I1RCM9#PHI:1354__PHI:11147#GzC2H014__Fg01350#5518#Fusarium_graminearum#reduced_virulence	34.524	84	51	2	153	236	258	337	1.95e-11	64.3
GME9073_g	Q700F1#PHI:326#ACE2#5478#Candida_glabrata#increased_virulence_(hypervirulence)	37.209	86	47	3	160	243	525	605	5.07e-12	66.2
GME9073_g	Q700F1#PHI:326#ACE2#5478#Candida_glabrata#increased_virulence_(hypervirulence)	32	100	63	2	122	219	515	611	1.71e-11	64.7
GME9073_g	I1RQG9#PHI:1378#GzC2H041#5518#Fusarium_graminearum#unaffected_pathogenicity	29.897	97	63	2	159	253	460	553	5.39e-12	66.2
GME9073_g	G4N4P0#PHI:2048__PHI:2059#MoCRZ1__MgCRZ1#318829#Magnaporthe_oryzae#reduced_virulence	34.409	93	50	2	130	213	500	590	1.29e-11	65.1
GME9073_g	G4N4P0#PHI:2048__PHI:2059#MoCRZ1__MgCRZ1#318829#Magnaporthe_oryzae#reduced_virulence	29.126	103	66	1	165	260	505	607	3.16e-10	60.8
GME9073_g	G4N4P0#PHI:2048__PHI:2059#MoCRZ1__MgCRZ1#318829#Magnaporthe_oryzae#reduced_virulence	35.632	87	43	3	128	207	526	606	3.67e-10	60.5
GME9073_g	A0A1D8PNL1#PHI:9905#Mig1#5476#Candida_albicans#unaffected_pathogenicity__reduced_virulence	44.828	58	32	0	127	184	28	85	1.53e-11	64.7
GME9073_g	A0A1D8PNL1#PHI:9905#Mig1#5476#Candida_albicans#unaffected_pathogenicity__reduced_virulence	45.455	66	32	2	149	212	22	85	4.53e-09	57
GME9073_g	A0A1D8PNL1#PHI:9905#Mig1#5476#Candida_albicans#unaffected_pathogenicity__reduced_virulence	34.375	64	42	0	179	242	22	85	3.37e-08	54.3
GME9073_g	A0A0A1UVV3#PHI:10424#Cre1#568076#Metarhizium_robertsii#reduced_virulence__unaffected_pathogenicity	45.455	55	30	0	128	182	29	83	1.71e-11	63.9
GME9073_g	Q5A5S3#PHI:9906#Mig2#5476#Candida_albicans#unaffected_pathogenicity__reduced_virulence	44.262	61	34	0	124	184	12	72	1.72e-11	62.8
GME9073_g	Q5A5S3#PHI:9906#Mig2#5476#Candida_albicans#unaffected_pathogenicity__reduced_virulence	50	60	26	2	155	212	15	72	1.75e-09	57
GME9073_g	Q5A5S3#PHI:9906#Mig2#5476#Candida_albicans#unaffected_pathogenicity__reduced_virulence	38.596	57	35	0	186	242	16	72	5.64e-08	52.4
GME9073_g	J9MZK9#PHI:2455#CRE1#5507#Fusarium_oxysporum#unaffected_pathogenicity	45.455	55	30	0	128	182	62	116	1.87e-11	63.9
GME9073_g	J9MZK9#PHI:2455#CRE1#5507#Fusarium_oxysporum#unaffected_pathogenicity	50	58	25	2	156	211	62	117	1.64e-08	54.7
GME9073_g	J9MZK9#PHI:2455#CRE1#5507#Fusarium_oxysporum#unaffected_pathogenicity	38.182	55	34	0	186	240	62	116	3.3e-07	50.8
GME9073_g	J4W5V1#PHI:3992__PHI:8630#BbcreA__CreA#176275#Beauveria_bassiana#reduced_virulence	45.455	55	30	0	128	182	31	85	2.09e-11	63.5
GME9073_g	Q4WG62#PHI:11029#NsdC_(Afu7g03910)#746128#Aspergillus_fumigatus#reduced_virulence	34.091	88	54	2	155	242	214	297	2.12e-11	64.3
GME9073_g	Q4WG62#PHI:11029#NsdC_(Afu7g03910)#746128#Aspergillus_fumigatus#reduced_virulence	43.86	57	30	1	128	184	243	297	5.32e-11	63.2
GME9073_g	I1RZ85#PHI:1412#GzC2H079#5518#Fusarium_graminearum#unaffected_pathogenicity	45.455	55	30	0	128	182	62	116	2.38e-11	63.5
GME9073_g	I1RZ85#PHI:1412#GzC2H079#5518#Fusarium_graminearum#unaffected_pathogenicity	50	58	25	2	156	211	62	117	1.6e-08	54.7
GME9073_g	I1RZ85#PHI:1412#GzC2H079#5518#Fusarium_graminearum#unaffected_pathogenicity	38.182	55	34	0	186	240	62	116	2.9e-07	50.8
GME9073_g	G2WYW6#PHI:5078#VdCrz1#27337#Verticillium_dahliae#reduced_virulence	24.855	173	121	2	95	260	418	588	4.32e-11	63.5
GME9073_g	B8NGC8#PHI:9219#CreA_(AFLA_134680)#5059#Aspergillus_flavus#reduced_virulence__increased_virulence_(hypervirulence)	42.105	57	33	0	128	184	74	130	6.05e-11	62.4
GME9073_g	B8NGC8#PHI:9219#CreA_(AFLA_134680)#5059#Aspergillus_flavus#reduced_virulence__increased_virulence_(hypervirulence)	47.458	59	27	2	156	212	74	130	6.37e-08	53.1
GME9073_g	B8NGC8#PHI:9219#CreA_(AFLA_134680)#5059#Aspergillus_flavus#reduced_virulence__increased_virulence_(hypervirulence)	35.088	57	37	0	186	242	74	130	9.36e-07	49.3
GME9073_g	Q5A0E5#PHI:10234#NRG1#5476#Candida_albicans#reduced_virulence	40.678	59	35	0	128	186	226	284	1.71e-10	60.5
GME9073_g	Q5A0E5#PHI:10234#NRG1#5476#Candida_albicans#reduced_virulence	33.803	71	47	0	185	255	225	295	1.09e-09	57.8
GME9073_g	Q9C410#PHI:209__PHI:7274#CaNRG1__NRG1#5476#Candida_albicans#reduced_virulence	40.678	59	35	0	128	186	226	284	1.89e-10	60.1
GME9073_g	Q9C410#PHI:209__PHI:7274#CaNRG1__NRG1#5476#Candida_albicans#reduced_virulence	33.803	71	47	0	185	255	225	295	1.06e-09	58.2
GME9073_g	E9F0Y0#PHI:10269#Mrst12_(MAA_05929)#568076#Metarhizium_robertsii#reduced_virulence	46.429	56	30	0	156	211	551	606	2.03e-10	61.2
GME9073_g	E9F0Y0#PHI:10269#Mrst12_(MAA_05929)#568076#Metarhizium_robertsii#reduced_virulence	38.333	60	33	2	128	185	551	608	1.72e-06	48.9
GME9073_g	E9F0Y0#PHI:10269#Mrst12_(MAA_05929)#568076#Metarhizium_robertsii#reduced_virulence	37.931	58	32	2	186	241	551	606	9.71e-06	46.6
GME9073_g	E9DSK0#PHI:7629#MaSte12#92637#Metarhizium_acridum#reduced_virulence	46.429	56	30	0	156	211	551	606	2.16e-10	61.2
GME9073_g	E9DSK0#PHI:7629#MaSte12#92637#Metarhizium_acridum#reduced_virulence	38.333	60	33	2	128	185	551	608	1.89e-06	48.5
GME9073_g	K7QX32#PHI:6606#PdSte12#36651#Penicillium_digitatum#reduced_virulence	44.068	59	33	0	156	214	563	621	2.58e-10	60.8
GME9073_g	K7QX32#PHI:6606#PdSte12#36651#Penicillium_digitatum#reduced_virulence	30.645	124	69	3	186	307	563	671	3.85e-07	50.8
GME9073_g	K7QX32#PHI:6606#PdSte12#36651#Penicillium_digitatum#reduced_virulence	39.344	61	33	2	128	186	563	621	8.34e-07	49.7
GME9073_g	Q59RR0#PHI:331#CaACE2#5476#Candida_albicans#loss_of_pathogenicity	34.524	84	52	1	158	241	649	729	3.47e-10	60.8
GME9073_g	C5J0G7#PHI:1075__PHI:2126#STE12__MGSTE12p#1047171#Zymoseptoria_tritici#reduced_virulence	29.839	124	82	2	156	279	591	709	4.33e-10	60.5
GME9073_g	C5J0G7#PHI:1075__PHI:2126#STE12__MGSTE12p#1047171#Zymoseptoria_tritici#reduced_virulence	40.678	59	31	2	126	182	589	645	1.75e-06	48.9
GME9073_g	I1S8Y5#PHI:1434#GzC2H103#5518#Fusarium_graminearum#unaffected_pathogenicity	33.019	106	62	4	82	186	288	385	4.95e-10	59.7
GME9073_g	I1S8Y5#PHI:1434#GzC2H103#5518#Fusarium_graminearum#unaffected_pathogenicity	39.623	53	30	1	185	237	328	378	1.32e-08	55.1
GME9073_g	A0A1P8DAB0#PHI:10896#CrzA#474922#Colletotrichum_gloeosporioides#reduced_virulence	31	100	62	1	165	257	469	568	6.12e-10	59.7
GME9073_g	P0CS63#PHI:2749#Rim101#5207#Cryptococcus_neoformans#reduced_virulence	43.636	55	31	0	159	213	104	158	6.75e-10	59.7
GME9073_g	P0CS63#PHI:2749#Rim101#5207#Cryptococcus_neoformans#reduced_virulence	39.216	51	29	1	135	185	110	158	5.36e-06	47.4
GME9073_g	A7EP87#PHI:8602#SsSte12_(SS1G_07136)#5180#Sclerotinia_sclerotiorum#reduced_virulence	44.643	56	31	0	156	211	528	583	7.06e-10	59.7
GME9073_g	A7EP87#PHI:8602#SsSte12_(SS1G_07136)#5180#Sclerotinia_sclerotiorum#reduced_virulence	40.351	57	30	2	128	182	528	582	2.49e-06	48.1
GME9073_g	B6VCT8#PHI:2487#Ste12#40559#Botrytis_cinerea#reduced_virulence	44.643	56	31	0	156	211	570	625	7.2e-10	59.7
GME9073_g	B6VCT8#PHI:2487#Ste12#40559#Botrytis_cinerea#reduced_virulence	40.351	57	30	2	128	182	570	624	2.97e-06	48.1
GME9073_g	B6VCT8#PHI:2487#Ste12#40559#Botrytis_cinerea#reduced_virulence	39.655	58	31	2	185	240	569	624	5.79e-06	47
GME9073_g	A0A2U8ZT94#PHI:9944#Ste12#5599#Alternaria_alternata#reduced_virulence	45.455	55	30	0	156	210	560	614	7.37e-10	59.7
GME9073_g	A0A2U8ZT94#PHI:9944#Ste12#5599#Alternaria_alternata#reduced_virulence	39.655	58	31	2	185	240	559	614	6.48e-06	47
GME9073_g	J9W1H7#PHI:4645#Rim101#5207#Cryptococcus_neoformans#loss_of_pathogenicity	45.283	53	29	0	159	211	104	156	8.39e-10	59.7
GME9073_g	J9W1H7#PHI:4645#Rim101#5207#Cryptococcus_neoformans#loss_of_pathogenicity	39.216	51	29	1	135	185	110	158	7.64e-06	47
GME9073_g	I1RCM1#PHI:1353__PHI:11146#GzC2H013__Fg01341#5518#Fusarium_graminearum#reduced_virulence	29.126	103	66	1	165	260	498	600	8.48e-10	59.3
GME9073_g	Q96UQ9#PHI:268#MST12#318829#Magnaporthe_oryzae#loss_of_pathogenicity	42.857	56	32	0	156	211	562	617	1.26e-09	58.9
GME9073_g	Q96UQ9#PHI:268#MST12#318829#Magnaporthe_oryzae#loss_of_pathogenicity	41.379	58	30	2	185	240	561	616	5.37e-07	50.4
GME9073_g	G4N3L5#PHI:2122__PHI:2132__PHI:2164__PHI:2187#MST12p__MoHox8__MST12#318829#Magnaporthe_oryzae#loss_of_pathogenicity__reduced_virulence	42.857	56	32	0	156	211	562	617	1.26e-09	58.9
GME9073_g	G4N3L5#PHI:2122__PHI:2132__PHI:2164__PHI:2187#MST12p__MoHox8__MST12#318829#Magnaporthe_oryzae#loss_of_pathogenicity__reduced_virulence	41.379	58	30	2	185	240	561	616	5.37e-07	50.4
GME9073_g	Q4WJ81#PHI:2509__PHI:9081#CrzA#746128#Aspergillus_fumigatus#loss_of_pathogenicity__reduced_virulence	30.159	126	70	3	165	283	553	667	1.26e-09	58.9
GME9073_g	I1RK97#PHI:1368#GzC2H029#5518#Fusarium_graminearum#unaffected_pathogenicity	34.444	90	54	3	130	214	277	366	1.3e-09	58.2
GME9073_g	I1RT19#PHI:1387#GzBrlA#5518#Fusarium_graminearum#unaffected_pathogenicity	43.636	55	31	0	156	210	553	607	1.44e-09	58.5
GME9073_g	I1RT19#PHI:1387#GzBrlA#5518#Fusarium_graminearum#unaffected_pathogenicity	41.667	60	31	2	128	185	553	610	1.01e-06	49.7
GME9073_g	E9E402#PHI:7114#Crz1#92637#Metarhizium_acridum#reduced_virulence	25.61	164	94	3	165	321	514	656	1.46e-09	58.5
GME9073_g	Q8NK75#PHI:294#CST1#5462#Colletotrichum_lagenaria#loss_of_pathogenicity	43.636	55	31	0	156	210	568	622	1.5e-09	58.5
GME9073_g	Q8NK75#PHI:294#CST1#5462#Colletotrichum_lagenaria#loss_of_pathogenicity	41.379	58	30	2	185	240	567	622	6.01e-07	50.4
GME9073_g	Q8NK75#PHI:294#CST1#5462#Colletotrichum_lagenaria#loss_of_pathogenicity	40.351	57	30	2	128	182	568	622	4.22e-06	47.8
GME9073_g	Q70YY7#PHI:868#CLSTE12#290576#Colletotrichum_lindemuthianum#loss_of_pathogenicity	43.636	55	31	0	156	210	576	630	1.65e-09	58.5
GME9073_g	Q70YY7#PHI:868#CLSTE12#290576#Colletotrichum_lindemuthianum#loss_of_pathogenicity	41.379	58	30	2	185	240	575	630	6.47e-07	50.1
GME9073_g	Q70YY7#PHI:868#CLSTE12#290576#Colletotrichum_lindemuthianum#loss_of_pathogenicity	31.461	89	44	3	109	182	544	630	3.72e-06	47.8
GME9073_g	B8NNI1#PHI:9567#CrzA_(AFLA_127920)#5059#Aspergillus_flavus#reduced_virulence	32.955	88	50	2	165	244	548	634	2.28e-09	58.2
GME9073_g	A0A1C3YLC9#PHI:1384#GzC2H047#5518#Fusarium_graminearum#reduced_virulence	40.625	64	38	0	122	185	274	337	2.74e-09	57
GME9073_g	A0A1C3YLC9#PHI:1384#GzC2H047#5518#Fusarium_graminearum#reduced_virulence	45	60	29	2	156	213	280	337	1.38e-08	54.7
GME9073_g	A0A1C3YLC9#PHI:1384#GzC2H047#5518#Fusarium_graminearum#reduced_virulence	34.375	64	42	0	185	248	279	342	8.15e-07	49.3
GME9073_g	Q197G0#PHI:683#NRG1#5207#Cryptococcus_neoformans#reduced_virulence	35.135	74	45	1	112	182	74	147	4.97e-09	56.2
GME9073_g	Q197G0#PHI:683#NRG1#5207#Cryptococcus_neoformans#reduced_virulence	38.182	55	34	0	186	240	93	147	2.05e-08	54.3
GME9073_g	A0A098DCV0#PHI:1401#GzC2H064#5518#Fusarium_graminearum#unaffected_pathogenicity	41.538	65	37	1	122	185	29	93	7.03e-09	56.6
GME9073_g	A0A098DCV0#PHI:1401#GzC2H064#5518#Fusarium_graminearum#unaffected_pathogenicity	38.776	49	30	0	190	238	39	87	2.47e-07	51.6
GME9073_g	J9VE33#PHI:2424__PHI:7868#Cn_Sp1__Crz1#5207#Cryptococcus_neoformans#reduced_virulence	32.653	98	57	3	150	242	938	1031	7.7e-09	56.6
GME9073_g	I1RYG0#PHI:1410#GzC2H076#5518#Fusarium_graminearum#unaffected_pathogenicity	44	50	28	0	188	237	241	290	9.67e-09	55.1
GME9073_g	I1RYG0#PHI:1410#GzC2H076#5518#Fusarium_graminearum#unaffected_pathogenicity	45.098	51	28	0	130	180	241	291	7.08e-08	52.4
GME9073_g	I1RTJ6#PHI:1389#GzC2H052#5518#Fusarium_graminearum#lethal	45.763	59	27	2	131	187	27	82	1.22e-08	55.8
GME9073_g	I1RTJ6#PHI:1389#GzC2H052#5518#Fusarium_graminearum#lethal	42.593	54	28	1	184	237	22	72	1.48e-07	52.4
GME9073_g	I1RTJ6#PHI:1389#GzC2H052#5518#Fusarium_graminearum#lethal	45.283	53	26	2	165	215	31	82	8.61e-06	46.6
GME9073_g	I1RG87#PHI:1358#GzC2H018#5518#Fusarium_graminearum#unaffected_pathogenicity	40.385	52	29	1	186	237	43	92	1.77e-08	55.5
GME9073_g	I1RG87#PHI:1358#GzC2H018#5518#Fusarium_graminearum#unaffected_pathogenicity	40.678	59	32	2	130	187	45	101	4.64e-07	50.8
GME9073_g	I1RG87#PHI:1358#GzC2H018#5518#Fusarium_graminearum#unaffected_pathogenicity	37.705	61	35	2	156	215	43	101	9.24e-06	46.6
GME9073_g	Q4WCW8#PHI:3467#MtfA#746128#Aspergillus_fumigatus#reduced_virulence	45.614	57	30	1	130	185	272	328	2.5e-08	53.9
GME9073_g	Q4WCW8#PHI:3467#MtfA#746128#Aspergillus_fumigatus#reduced_virulence	41.071	56	32	1	188	242	272	327	2.59e-07	50.8
GME9073_g	G2X1Q3#PHI:9377#VdMsn2_(VDAG_04227)#27337#Verticillium_dahliae#reduced_virulence	28.889	90	35	1	121	210	449	509	3.8e-08	53.9
GME9073_g	G2X1Q3#PHI:9377#VdMsn2_(VDAG_04227)#27337#Verticillium_dahliae#reduced_virulence	36.066	61	35	3	186	244	456	514	4.53e-06	47.4
GME9073_g	I1RN37#PHI:1374#GzC2H037#5518#Fusarium_graminearum#unaffected_pathogenicity	42.308	52	28	1	185	236	27	76	4.21e-08	53.9
GME9073_g	Q870A3#PHI:315__PHI:7241#PacC#5507#Fusarium_oxysporum#reduced_virulence__increased_virulence_(hypervirulence)	31.092	119	72	4	121	230	52	169	4.3e-08	53.9
GME9073_g	E9DRL9#PHI:9475#MapacC_(MAC_00388)#92637#Metarhizium_acridum#reduced_virulence	33.333	99	58	3	133	224	50	147	6.73e-08	53.1
GME9073_g	B8NKI3#PHI:5494#MtfA#5059#Aspergillus_flavus#unaffected_pathogenicity__increased_virulence_(hypervirulence)	30.556	180	87	7	69	242	164	311	7.31e-08	52.4
GME9073_g	A0A1C3YKN0#PHI:1431__PHI:5693#Pac1#5518#Fusarium_graminearum#unaffected_pathogenicity	33	100	57	4	121	211	54	152	7.93e-08	53.1
GME9073_g	Q4WY67#PHI:3235#PacC#746128#Aspergillus_fumigatus#reduced_virulence	29.885	87	52	1	125	211	92	169	1.33e-07	52.4
GME9073_g	I1RRX1#PHI:1382#GzC2H045#5518#Fusarium_graminearum#reduced_virulence	44.643	56	28	2	156	210	413	466	1.43e-07	52
GME9073_g	I1RRX1#PHI:1382#GzC2H045#5518#Fusarium_graminearum#reduced_virulence	33.333	78	42	3	113	182	391	466	2.35e-07	51.2
GME9073_g	Q9P413#PHI:314#PAC1#5180#Sclerotinia_sclerotiorum#reduced_virulence	31.034	87	51	1	125	211	57	134	1.69e-07	52
GME9073_g	Q6TGK1#PHI:694#STE12alpha_/_NOG2#552467#Cryptococcus_gattii_vgiii#reduced_virulence	25	192	113	4	25	210	399	565	1.76e-07	52
GME9073_g	G4NBR8#PHI:3810__PHI:4065#TDG2__MoMsn2#318829#Magnaporthe_oryzae#reduced_virulence__loss_of_pathogenicity	36.508	63	37	2	121	182	411	471	2.59e-07	51.2
GME9073_g	J9WUP1#PHI:3720#PdpacC#36651#Penicillium_digitatum#reduced_virulence	27.368	95	60	1	125	219	69	154	2.6e-07	51.2
GME9073_g	O42722#PHI:470#STE12alpha#5207#Cryptococcus_neoformans#reduced_virulence	39.286	56	34	0	155	210	506	561	2.72e-07	51.6
GME9073_g	E9F189#PHI:4125#MrpacC#568076#Metarhizium_robertsii#reduced_virulence	32.323	99	59	3	133	224	50	147	3.14e-07	51.2
GME9073_g	I1RYC3#PHI:1409#GzC2H075#5518#Fusarium_graminearum#unaffected_pathogenicity	40.323	62	35	1	186	245	16	77	4.1e-07	50.8
GME9073_g	Q9Y8E5#PHI:156#STE12alpha#5207#Cryptococcus_neoformans#unaffected_pathogenicity	41.176	51	30	0	160	210	509	559	4.96e-07	50.4
GME9073_g	J7HBZ2#PHI:6935#BbpacC#176275#Beauveria_bassiana#reduced_virulence	30.38	79	46	1	133	211	66	135	6.69e-07	50.1
GME9073_g	I1RZD4#PHI:1413#GzC2H080#5518#Fusarium_graminearum#unaffected_pathogenicity	40	50	30	0	191	240	75	124	8.1e-07	50.1
GME9073_g	I1RZD4#PHI:1413#GzC2H080#5518#Fusarium_graminearum#unaffected_pathogenicity	29.268	82	56	1	113	192	53	134	4.17e-06	47.8
GME9073_g	Q00202#PHI:398#PacC#162425#Aspergillus_nidulans#reduced_virulence	35.849	53	34	0	159	211	113	165	1.28e-06	49.3
GME9073_g	I1RWH6#PHI:1404#GzC2H067#5518#Fusarium_graminearum#unaffected_pathogenicity	35.227	88	46	4	158	236	530	615	1.45e-06	48.9
GME9073_g	I1RA24#PHI:1342#GzC2H002#5518#Fusarium_graminearum#unaffected_pathogenicity	28.409	88	58	1	154	236	112	199	1.46e-06	47.4
GME9073_g	I1RA24#PHI:1342#GzC2H002#5518#Fusarium_graminearum#unaffected_pathogenicity	32.941	85	48	3	132	209	120	202	4.74e-06	45.8
GME9073_g	Q52B93#PHI:3701#PacC#318829#Magnaporthe_oryzae#reduced_virulence__unaffected_pathogenicity	28.736	87	53	1	125	211	64	141	1.52e-06	48.9
GME9073_g	Q9UW14#PHI:185#RIM101#5476#Candida_albicans#reduced_virulence	34.921	63	41	0	159	221	245	307	1.76e-06	48.9
GME9073_g	I1S172#PHI:1420#GzC2H088#5518#Fusarium_graminearum#unaffected_pathogenicity	39.623	53	30	1	130	182	840	890	1.96e-06	48.9
GME9073_g	Q9C1R5#PHI:232#STE12a#5207#Cryptococcus_neoformans#reduced_virulence	31.169	77	53	0	148	224	384	460	3.15e-06	47.8
GME9073_g	Q5AMH6#PHI:3503#Cas5#5476#Candida_albicans#loss_of_pathogenicity__reduced_virulence	33.929	56	36	1	128	182	746	801	5.13e-06	47.4
GME9073_g	G4NFL5#PHI:5644#FZC47#318829#Magnaporthe_oryzae#unaffected_pathogenicity	38.158	76	42	3	111	186	2	72	6.51e-06	47
GME9073_g	I1RCI2#PHI:1350#GzC2H010#5518#Fusarium_graminearum#unaffected_pathogenicity	33.898	59	36	1	193	251	148	203	7.67e-06	45.8
GME9194_g	I1RQS8#PHI:1379#GzC2H042#5518#Fusarium_graminearum#reduced_virulence	58.571	560	203	13	16	571	9	543	0	596
GME9194_g	J5JQG0#PHI:9102#BbRei1_(BBA_05861)#176275#Beauveria_bassiana#reduced_virulence	56.228	562	198	14	18	571	15	536	0	573
GME9194_g	I1RJ74#PHI:1363#TRI15#5518#Fusarium_graminearum#unaffected_pathogenicity	30.469	128	83	2	223	349	83	205	4.7e-14	72
GME9999_g	G2WYW6#PHI:5078#VdCrz1#27337#Verticillium_dahliae#reduced_virulence	57.067	750	223	35	4	710	5	698	0	662
GME9999_g	A0A1P8DAB0#PHI:10896#CrzA#474922#Colletotrichum_gloeosporioides#reduced_virulence	58.389	745	210	34	1	710	1	680	0	642
GME9999_g	I1RCM1#PHI:1353__PHI:11146#GzC2H013__Fg01341#5518#Fusarium_graminearum#reduced_virulence	54.447	742	264	27	6	710	8	712	0	622
GME9999_g	G4N4P0#PHI:2048__PHI:2059#MoCRZ1__MgCRZ1#318829#Magnaporthe_oryzae#reduced_virulence	57.476	729	222	31	27	710	39	724	0	605
GME9999_g	E9E402#PHI:7114#Crz1#92637#Metarhizium_acridum#reduced_virulence	51.042	768	277	35	1	710	1	727	0	557
GME9999_g	B8NNI1#PHI:9567#CrzA_(AFLA_127920)#5059#Aspergillus_flavus#reduced_virulence	45.714	630	252	28	126	692	145	747	4.44e-123	384
GME9999_g	Q4WJ81#PHI:2509__PHI:9081#CrzA#746128#Aspergillus_fumigatus#loss_of_pathogenicity__reduced_virulence	45.382	628	258	28	120	695	157	751	2.63e-120	376
GME9999_g	C4Y985#PHI:2641#CRZ1#36911#Clavispora_lusitaniae#reduced_virulence	68.852	122	36	1	469	590	454	573	6.82e-55	197
GME9999_g	Q6FJF0#PHI:2561#Crz1#5478#Candida_glabrata#reduced_virulence	62.264	106	40	0	479	584	521	626	2.48e-45	170
GME9999_g	J9VE33#PHI:2424__PHI:7868#Cn_Sp1__Crz1#5207#Cryptococcus_neoformans#reduced_virulence	42.308	130	57	5	449	571	916	1034	1.47e-22	102
GME9999_g	I1RCM9#PHI:1354__PHI:11147#GzC2H014__Fg01350#5518#Fusarium_graminearum#reduced_virulence	43.307	127	54	4	461	582	248	361	2.63e-22	100
GME9999_g	Q4WG62#PHI:11029#NsdC_(Afu7g03910)#746128#Aspergillus_fumigatus#reduced_virulence	47.191	89	38	1	480	568	218	297	9.45e-22	98.6
GME9999_g	Q59RR0#PHI:331#CaACE2#5476#Candida_albicans#loss_of_pathogenicity	35.294	153	69	6	424	572	605	731	4.67e-18	87
GME9999_g	I1RQG9#PHI:1378#GzC2H041#5518#Fusarium_graminearum#unaffected_pathogenicity	33.884	121	57	3	444	562	435	534	1.77e-16	82
GME9999_g	I1RK97#PHI:1368#GzC2H029#5518#Fusarium_graminearum#unaffected_pathogenicity	42.574	101	42	5	470	563	268	359	1.37e-14	74.7
GME9999_g	I1S172#PHI:1420#GzC2H088#5518#Fusarium_graminearum#unaffected_pathogenicity	52.727	55	26	0	476	530	837	891	7.76e-14	73.6
GME9999_g	Q700F1#PHI:326#ACE2#5478#Candida_glabrata#increased_virulence_(hypervirulence)	30.769	130	59	7	438	562	495	598	6.7e-13	70.5
GME9999_g	A0A223HBP4#PHI:8920#ZafA#523103#Trichophyton_mentagrophytes#reduced_virulence	37.037	108	47	3	479	565	405	512	1.32e-12	69.3
GME9999_g	A0A223HBP4#PHI:8920#ZafA#523103#Trichophyton_mentagrophytes#reduced_virulence	35.802	81	43	1	488	568	386	457	7.85e-09	57
GME9999_g	A3QX02#PHI:864#ZafA#746128#Aspergillus_fumigatus#loss_of_pathogenicity	34.862	109	49	2	479	565	436	544	5.66e-12	67.4
GME9999_g	A3QX02#PHI:864#ZafA#746128#Aspergillus_fumigatus#loss_of_pathogenicity	36.585	82	43	1	488	569	417	489	3.83e-09	58.2
GME9999_g	Q4P9P1#PHI:2237#Rbf1#5270#Ustilago_maydis#loss_of_pathogenicity	36.275	102	56	3	465	564	34	128	1.95e-11	65.1
GME9999_g	Q4P9P1#PHI:2237#Rbf1#5270#Ustilago_maydis#loss_of_pathogenicity	35.238	105	51	3	474	576	21	110	1.07e-10	62.8
GME9999_g	I1RWF1#PHI:1403#GzC2H066#5518#Fusarium_graminearum#reduced_virulence	37.079	89	41	3	505	586	131	211	4.16e-11	63.9
GME9999_g	I1RWF1#PHI:1403#GzC2H066#5518#Fusarium_graminearum#reduced_virulence	33.333	93	51	2	479	569	133	216	5.32e-10	60.5
GME9999_g	I1RWF1#PHI:1403#GzC2H066#5518#Fusarium_graminearum#reduced_virulence	37.037	54	34	0	484	537	168	221	7.02e-06	47.4
GME9999_g	A0A1D8PNL1#PHI:9905#Mig1#5476#Candida_albicans#unaffected_pathogenicity__reduced_virulence	40.909	66	32	1	499	564	23	81	8.43e-11	63.5
GME9999_g	A0A1D8PNL1#PHI:9905#Mig1#5476#Candida_albicans#unaffected_pathogenicity__reduced_virulence	38.182	55	32	1	479	531	31	85	3.51e-07	52
GME9999_g	A0A1C3YLC9#PHI:1384#GzC2H047#5518#Fusarium_graminearum#reduced_virulence	38.028	71	39	2	466	534	272	339	3.88e-10	60.5
GME9999_g	A0A2I7YRH9#PHI:8856#CgAzf1_(KY581593)#474922#Colletotrichum_gloeosporioides#reduced_virulence	33.721	86	48	2	479	562	270	348	4.82e-10	60.8
GME9999_g	A0A2I7YRH9#PHI:8856#CgAzf1_(KY581593)#474922#Colletotrichum_gloeosporioides#reduced_virulence	31.522	92	50	3	476	563	237	319	2.05e-07	52.4
GME9999_g	A0A2I7YRH9#PHI:8856#CgAzf1_(KY581593)#474922#Colletotrichum_gloeosporioides#reduced_virulence	32.857	70	45	1	462	529	283	352	8.09e-07	50.4
GME9999_g	B9WGE7#PHI:4835#Csr1/ZAP1#42374#Candida_dubliniensis#reduced_virulence	30.435	92	55	2	480	570	587	670	7.77e-10	60.5
GME9999_g	B9WGE7#PHI:4835#Csr1/ZAP1#42374#Candida_dubliniensis#reduced_virulence	32.558	86	45	3	479	562	614	688	1.05e-06	50.4
GME9999_g	A0A098DFK7#PHI:1405#GzC2H069#5518#Fusarium_graminearum#unaffected_pathogenicity	48.077	52	27	0	479	530	10	61	8.57e-10	60.5
GME9999_g	I1RBT2#PHI:1347#GzC2H007#5518#Fusarium_graminearum#reduced_virulence	32.203	118	66	4	470	583	474	581	1.62e-09	59.3
GME9999_g	I1RBT2#PHI:1347#GzC2H007#5518#Fusarium_graminearum#reduced_virulence	33.735	83	46	1	484	566	550	623	4.82e-09	57.8
GME9999_g	C5J0G7#PHI:1075__PHI:2126#STE12__MGSTE12p#1047171#Zymoseptoria_tritici#reduced_virulence	44.681	47	26	0	483	529	599	645	2.59e-09	58.9
GME9999_g	G2X1Q3#PHI:9377#VdMsn2_(VDAG_04227)#27337#Verticillium_dahliae#reduced_virulence	34.667	75	39	2	505	578	456	521	2.64e-09	58.5
GME9999_g	G2X1Q3#PHI:9377#VdMsn2_(VDAG_04227)#27337#Verticillium_dahliae#reduced_virulence	43.396	53	29	1	478	529	457	509	8.24e-08	53.9
GME9999_g	G4NFL5#PHI:5644#FZC47#318829#Magnaporthe_oryzae#unaffected_pathogenicity	39.286	56	34	0	478	533	17	72	3.94e-09	58.5
GME9999_g	I1S8Y5#PHI:1434#GzC2H103#5518#Fusarium_graminearum#unaffected_pathogenicity	39.286	56	34	0	479	534	331	386	5.21e-09	57.4
GME9999_g	I1S8Y5#PHI:1434#GzC2H103#5518#Fusarium_graminearum#unaffected_pathogenicity	42.373	59	25	1	504	562	328	377	7.14e-09	57
GME9999_g	A0A0D2X910#PHI:11062#ZafA_(FOXG_00370)#5507#Fusarium_oxysporum#reduced_virulence	34.146	82	45	1	484	565	547	619	6.5e-09	57.4
GME9999_g	A0A0D2X910#PHI:11062#ZafA_(FOXG_00370)#5507#Fusarium_oxysporum#reduced_virulence	29.921	127	72	4	470	586	471	590	8e-08	53.9
GME9999_g	B8NKI3#PHI:5494#MtfA#5059#Aspergillus_flavus#unaffected_pathogenicity__increased_virulence_(hypervirulence)	48.214	56	26	2	479	531	256	311	7.56e-09	56.2
GME9999_g	I1RRG4#PHI:1380#GzC2H043#5518#Fusarium_graminearum#unaffected_pathogenicity	36.667	90	45	4	478	562	71	153	9.04e-09	57
GME9999_g	I1RRX1#PHI:1382#GzC2H045#5518#Fusarium_graminearum#reduced_virulence	34.211	76	40	2	505	579	413	479	1.11e-08	56.6
GME9999_g	I1RRX1#PHI:1382#GzC2H045#5518#Fusarium_graminearum#reduced_virulence	45.283	53	28	1	478	529	414	466	1.21e-08	56.6
GME9999_g	I1S832#PHI:1723#GzZC038#5518#Fusarium_graminearum#unaffected_pathogenicity	42.593	54	31	0	479	532	31	84	1.13e-08	57
GME9999_g	A0A098DCV0#PHI:1401#GzC2H064#5518#Fusarium_graminearum#unaffected_pathogenicity	46.552	58	29	1	473	528	31	88	1.25e-08	57
GME9999_g	Q4WCW8#PHI:3467#MtfA#746128#Aspergillus_fumigatus#reduced_virulence	47.368	57	27	2	479	532	272	328	1.48e-08	55.5
GME9999_g	A0A098DP11#PHI:1433#GzC2H102#5518#Fusarium_graminearum#unaffected_pathogenicity	28.866	97	60	2	468	562	245	334	2.3e-08	55.5
GME9999_g	A0A2U8ZT94#PHI:9944#Ste12#5599#Alternaria_alternata#reduced_virulence	45.652	46	25	0	484	529	569	614	3.15e-08	55.5
GME9999_g	Q96UQ9#PHI:268#MST12#318829#Magnaporthe_oryzae#loss_of_pathogenicity	43.478	46	26	0	484	529	571	616	3.56e-08	55.1
GME9999_g	G4N3L5#PHI:2122__PHI:2132__PHI:2164__PHI:2187#MST12p__MoHox8__MST12#318829#Magnaporthe_oryzae#loss_of_pathogenicity__reduced_virulence	43.478	46	26	0	484	529	571	616	3.56e-08	55.1
GME9999_g	E9F0Y0#PHI:10269#Mrst12_(MAA_05929)#568076#Metarhizium_robertsii#reduced_virulence	42.857	49	28	0	484	532	560	608	3.62e-08	55.1
GME9999_g	E9DSK0#PHI:7629#MaSte12#92637#Metarhizium_acridum#reduced_virulence	42.857	49	28	0	484	532	560	608	3.81e-08	55.1
GME9999_g	G4MRM4#PHI:5651#FZC54#318829#Magnaporthe_oryzae#unaffected_pathogenicity	36.145	83	44	2	461	534	17	99	3.94e-08	55.1
GME9999_g	Q8NK75#PHI:294#CST1#5462#Colletotrichum_lagenaria#loss_of_pathogenicity	43.478	46	26	0	484	529	577	622	4.36e-08	55.1
GME9999_g	B8NGC8#PHI:9219#CreA_(AFLA_134680)#5059#Aspergillus_flavus#reduced_virulence__increased_virulence_(hypervirulence)	40	60	29	1	505	564	74	126	4.53e-08	54.3
GME9999_g	B8NGC8#PHI:9219#CreA_(AFLA_134680)#5059#Aspergillus_flavus#reduced_virulence__increased_virulence_(hypervirulence)	36.066	61	37	1	473	531	70	130	2.42e-06	48.9
GME9999_g	J9MZK9#PHI:2455#CRE1#5507#Fusarium_oxysporum#unaffected_pathogenicity	40	60	29	1	505	564	62	114	4.72e-08	54.3
GME9999_g	J9MZK9#PHI:2455#CRE1#5507#Fusarium_oxysporum#unaffected_pathogenicity	33.333	81	51	2	453	531	39	118	5.1e-07	51.2
GME9999_g	G4NBR8#PHI:3810__PHI:4065#TDG2__MoMsn2#318829#Magnaporthe_oryzae#reduced_virulence__loss_of_pathogenicity	42.308	52	29	1	479	529	420	471	4.77e-08	54.7
GME9999_g	G4NBR8#PHI:3810__PHI:4065#TDG2__MoMsn2#318829#Magnaporthe_oryzae#reduced_virulence__loss_of_pathogenicity	32.051	78	42	3	505	580	418	486	3.93e-06	48.5
GME9999_g	I1RT19#PHI:1387#GzBrlA#5518#Fusarium_graminearum#unaffected_pathogenicity	44.898	49	27	0	484	532	562	610	5.44e-08	54.7
GME9999_g	G4N6W9#PHI:2996#MGG_06507.6#318829#Magnaporthe_oryzae#reduced_virulence	33	100	60	1	484	583	187	279	5.46e-08	54.3
GME9999_g	Q70YY7#PHI:868#CLSTE12#290576#Colletotrichum_lindemuthianum#loss_of_pathogenicity	43.478	46	26	0	484	529	585	630	5.62e-08	54.7
GME9999_g	A0A0A1UVV3#PHI:10424#Cre1#568076#Metarhizium_robertsii#reduced_virulence__unaffected_pathogenicity	40	60	29	1	505	564	29	81	6.15e-08	53.9
GME9999_g	A0A0A1UVV3#PHI:10424#Cre1#568076#Metarhizium_robertsii#reduced_virulence__unaffected_pathogenicity	32.927	82	52	2	452	531	5	85	4.83e-07	50.8
GME9999_g	I1RZ85#PHI:1412#GzC2H079#5518#Fusarium_graminearum#unaffected_pathogenicity	40	60	29	1	505	564	62	114	6.45e-08	53.9
GME9999_g	I1RZ85#PHI:1412#GzC2H079#5518#Fusarium_graminearum#unaffected_pathogenicity	35	80	49	2	453	530	39	117	2.19e-07	52.4
GME9999_g	Q9C1R5#PHI:232#STE12a#5207#Cryptococcus_neoformans#reduced_virulence	34.848	66	41	1	470	533	385	450	7.31e-08	53.9
GME9999_g	I1RYG0#PHI:1410#GzC2H076#5518#Fusarium_graminearum#unaffected_pathogenicity	47.368	57	27	2	479	532	241	297	7.41e-08	53.1
GME9999_g	J4W5V1#PHI:3992__PHI:8630#BbcreA__CreA#176275#Beauveria_bassiana#reduced_virulence	40	60	29	1	505	564	31	83	7.87e-08	53.5
GME9999_g	J4W5V1#PHI:3992__PHI:8630#BbcreA__CreA#176275#Beauveria_bassiana#reduced_virulence	37.931	58	34	1	476	531	30	87	1.31e-06	49.7
GME9999_g	K7QX32#PHI:6606#PdSte12#36651#Penicillium_digitatum#reduced_virulence	40	50	30	0	484	533	572	621	9.74e-08	53.9
GME9999_g	Q6TGK1#PHI:694#STE12alpha_/_NOG2#552467#Cryptococcus_gattii_vgiii#reduced_virulence	32.927	82	51	2	457	534	489	570	1.11e-07	53.5
GME9999_g	Q5A5S3#PHI:9906#Mig2#5476#Candida_albicans#unaffected_pathogenicity__reduced_virulence	41.667	60	28	1	505	564	16	68	1.42e-07	52
GME9999_g	Q5A5S3#PHI:9906#Mig2#5476#Candida_albicans#unaffected_pathogenicity__reduced_virulence	38.182	55	32	1	479	531	18	72	4.85e-06	47.4
GME9999_g	Q5AMH6#PHI:3503#Cas5#5476#Candida_albicans#loss_of_pathogenicity__reduced_virulence	36.508	63	34	2	480	536	749	811	1.42e-07	53.5
GME9999_g	A0A1C3YKH4#PHI:1377#GzC2H040#5518#Fusarium_graminearum#unaffected_pathogenicity	25	208	106	5	323	525	54	216	1.49e-07	53.1
GME9999_g	I1RWV5#PHI:1746#GzZC061#5518#Fusarium_graminearum#unaffected_pathogenicity	25.61	164	102	4	481	638	108	257	1.73e-07	53.1
GME9999_g	B6VCT8#PHI:2487#Ste12#40559#Botrytis_cinerea#reduced_virulence	43.478	46	26	0	484	529	579	624	1.74e-07	53.1
GME9999_g	P0CS63#PHI:2749#Rim101#5207#Cryptococcus_neoformans#reduced_virulence	42.857	49	28	0	484	532	110	158	1.81e-07	53.1
GME9999_g	A7EP87#PHI:8602#SsSte12_(SS1G_07136)#5180#Sclerotinia_sclerotiorum#reduced_virulence	43.478	46	26	0	484	529	537	582	1.83e-07	52.8
GME9999_g	J9W1H7#PHI:4645#Rim101#5207#Cryptococcus_neoformans#loss_of_pathogenicity	42.857	49	28	0	484	532	110	158	2.57e-07	52.4
GME9999_g	Q59U10#PHI:3798__PHI:6672#Bcr1#5476#Candida_albicans#reduced_virulence	34.848	66	40	1	478	540	164	229	2.75e-07	52.4
GME9999_g	A0A1C3YJY3#PHI:1955#GzZC270#5518#Fusarium_graminearum#unaffected_pathogenicity	45.098	51	28	0	479	529	2	52	2.76e-07	52.4
GME9999_g	Q9Y8E5#PHI:156#STE12alpha#5207#Cryptococcus_neoformans#unaffected_pathogenicity	37.931	58	34	1	479	534	507	564	3.1e-07	52.4
GME9999_g	O42722#PHI:470#STE12alpha#5207#Cryptococcus_neoformans#reduced_virulence	41.509	53	29	1	479	529	509	561	3.82e-07	52
GME9999_g	A0A1C3YJ91#PHI:1436#GzC2H105#5518#Fusarium_graminearum#reduced_virulence	31.868	91	56	4	479	566	516	603	5.03e-07	51.6
GME9999_g	I1RTJ6#PHI:1389#GzC2H052#5518#Fusarium_graminearum#lethal	43.636	55	28	2	480	532	27	80	6.52e-07	51.2
GME9999_g	I1RG87#PHI:1358#GzC2H018#5518#Fusarium_graminearum#unaffected_pathogenicity	44.828	58	23	1	505	562	43	91	6.63e-07	51.2
GME9999_g	I1RG87#PHI:1358#GzC2H018#5518#Fusarium_graminearum#unaffected_pathogenicity	41.304	46	27	0	481	526	47	92	2.32e-06	49.7
GME9999_g	G4NGZ9#PHI:2051#COS1#318829#Magnaporthe_oryzae#increased_virulence_(hypervirulence)	23.077	273	176	10	299	563	45	291	1.48e-06	49.7
GME9999_g	I1RE06#PHI:1356#GzC2H016#5518#Fusarium_graminearum#unaffected_pathogenicity	32.479	117	58	6	461	568	264	368	1.77e-06	49.7
GME9999_g	I1RN37#PHI:1374#GzC2H037#5518#Fusarium_graminearum#unaffected_pathogenicity	36.364	66	32	2	479	534	30	95	3.9e-06	48.5
GME9999_g	G4MU22#PHI:5637#PIG1#318829#Magnaporthe_oryzae#unaffected_pathogenicity	42.222	45	26	0	481	525	3	47	5.58e-06	48.1
GME9999_g	G1X9G7#PHI:7282#76g274#2813651#Orbilia_oligospora#reduced_virulence	40.426	47	28	0	479	525	153	199	7.79e-06	47.4
