# Supplementary material for: Genome sequencing of Elaeocarpus spp. stem blight pathogen Pseudocryphonectria elaeocarpicola reveals potential adaptations to colonize woody bark
Source: BMC Genomics. 2024 Jul 24;25:714. doi: 10.1186/s12864-024-10615-5 (PMC11267912; doi:10.1186/s12864-024-10615-5)
Supplement: Supplementary file 11 — Additional file 11: Table S10. Reference fungi information. [file 12864_2024_10615_MOESM11_ESM.xlsx]

## Sheet: Sheet1
Table 4 Reference fungi information
Species Name	Strain	Submitted GenBank assembly
Magnaporthe oryzae	MZ5-1-6	GCA_004346965.1
Valsa mali	03-8	GCA_000818155.1
Cryphonectria parasitica	EP155	GCA_011745365.1
Botrytis cinerea	BC448	GCA_037039525.1
Fusarium graminearum	PH-1; NRRL 31084	GCA_000240135.3
Sclerotinia sclerotiorum	1980	GCA_000146945.2
Eutypa lata	TAS7	GCA_022712995.1
Neofusicoccum parvum	DUCC19944	GCA_020912385.1
Pyrenophora teres f. teres	W1-1	GCA_900232045.3
Drepanopeziza brunnea	MB_m1	GCA_000298775.1
Trichoderma reesei	QM6a	GCA_000167675.2_v2.0
Neurospora crassa	FGSC 4830	GCA_033458375.1
